# Supplementary material for: Enhanced hexamerization of insulin via assembly pathway rerouting revealed by single particle studies
Source: Commun Biol. 2023 Feb 15;6:178. doi: 10.1038/s42003-022-04386-6 (PMC9932072; doi:10.1038/s42003-022-04386-6)
Supplement: Supplementary file 4 — Supplementary Data 1 [file 42003_2022_4386_MOESM4_ESM.csv]

Frame	Photon count
1	49.82178694739525
2	49.38382002735312
3	47.29517276185146
4	44.33093007360799
5	41.3458178431199
6	38.95716884316795
7	37.821552256566974
8	38.25765359385173
9	40.26565813202342
10	43.705861767567285
11	48.200062493351936
12	53.54836468727666
13	58.61774770671087
14	62.593044506079536
15	64.52049304853625
16	63.80423891374653
17	60.68320076215088
18	55.53492852110554
19	49.45208048615308
20	43.12982918577433
21	37.02521365399963
22	31.178489454971384
23	25.49134828194059
24	19.925241063558133
25	14.302015536488623
26	9.177764809289728
27	4.9290950963450655
28	1.813546016449152
29	0.1478773584335044
30	-0.1478773584335044
31	0.6081047830019202
32	2.13756100124823
33	3.9240009290853664
34	5.748953721129624
35	7.334726546531954
36	8.860447438067638
37	10.266904729866496
38	11.574452661579189
39	12.842938086454636
40	14.172022290198072
41	15.522220089886671
42	16.913466135748365
43	18.345988748581533
44	19.77963378300064
45	21.293084469217263
46	22.985142333059912
47	24.6760092374866
48	26.36561192834938
49	27.875420563103603
50	28.848950082563988
51	29.36644649528847
52	29.64651219208093
53	30.0267479778168
54	30.625387652984728
55	31.42205197404951
56	32.69418809752062
57	33.86601160333646
58	35.29570167481495
59	36.24892997984273
60	36.52773056347343
61	35.57590988959595
62	33.333581758905154
63	30.058076735217867
64	26.48367958570396
65	23.1461971628226
66	20.66170177065186
67	19.22908738985194
68	19.027709037899683
69	20.01843357673539
70	22.200831480288286
71	25.75375010337456
72	30.45865733805141
73	35.89875606089299
74	41.20082854844793
75	45.65019869273482
76	48.77012343291483
77	50.08320580595995
78	50.0457906566806
79	49.11431947842766
80	48.28199693175327
81	47.76756410212187
82	48.06786109275572
83	48.88525018877823
84	49.80253452300434
85	50.02525401413533
86	49.09649693418203
87	46.69814206842369
88	42.57117277380832
89	37.15153559397254
90	31.11371214261152
91	25.13226350578168
92	20.002276902204017
93	16.61848524767214
94	15.459267589105592
95	16.625693946604486
96	19.97991785818823
97	25.0457928078867
98	30.84960726276489
99	36.67561164293892
100	41.39012411701742
101	44.85300115272486
102	46.88436293827681
103	47.70169092476232
104	47.80158235865855
105	47.462422823389545
106	47.00294414183708
107	46.32468416702619
108	45.03135392237601
109	43.02384340563168
110	40.58015366620015
111	37.77925796490695
112	35.59375674753511
113	34.57985424731555
114	34.776977156934834
115	35.927095596483866
116	37.23569937638189
117	37.7094130073736
118	36.99059943992603
119	34.84066717776233
120	31.79636826769695
121	28.573719703247207
122	25.90849612842095
123	24.27786482032849
124	23.523072858091155
125	23.266278614259704
126	22.67192709532065
127	21.73962767679677
128	20.468365495808712
129	19.553448662119195
130	19.590856381515263
131	21.03798966664152
132	23.935310713990248
133	27.84657008651658
134	32.275383598691974
135	36.56667758046604
136	39.96483740527532
137	41.912968827632085
138	41.95367918788844
139	40.10662992421232
140	36.84910842421078
141	32.79745520531168
142	28.74668139242829
143	25.789545961866
144	23.90578813233384
145	23.21363870414774
146	23.553509189694694
147	24.34833726049225
148	25.51852601677712
149	26.865958909834603
150	28.37188873197624
151	29.700079325223385
152	30.67331683884595
153	30.695850326189657
154	29.668029415036926
155	27.468723721516028
156	24.354417650054245
157	21.01898538479668
158	17.91909885045584
159	15.989483542991422
160	15.569524255735018
161	16.899309615920004
162	19.801034788377137
163	23.956866718404346
164	28.67066548065145
165	33.44499628191653
166	37.702605127030665
167	41.0257240053794
168	42.81799926913243
169	43.27810067251653
170	42.8031863574289
171	41.690637398452
172	40.69507390666223
173	39.895724700863866
174	39.59104246328417
175	39.78225186924504
176	40.1329050411357
177	40.48558499665529
178	40.66232047909983
179	40.225581095777954
180	38.95614915123798
181	36.61426213060264
182	33.338141287273345
183	29.52481049933016
184	25.6909520638074
185	22.27398488524892
186	19.96933577122246
187	18.69775574448824
188	18.45899762926291
189	19.0147076979693
190	19.847914544363505
191	20.839328874215028
192	21.790032738588025
193	22.81921038497694
194	23.68886361370465
195	24.439946804545343
196	24.91405808863857
197	24.873251494144256
198	24.37687276454585
199	23.484170404559165
200	22.254204681012936
201	20.86562228709176
202	19.55721897384888
203	18.6266658257087
204	18.09362007869379
205	18.036883287679814
206	18.495772795077016
207	19.449912046109148
208	21.277109708759724
209	23.79860362519895
210	27.054434012815648
211	30.13134862209108
212	32.25497229989958
213	32.82978156585364
214	31.7766945757038
215	29.79108668989278
216	27.82593445938744
217	26.73444049285348
218	26.9325212993216
219	28.18135059505772
220	30.0044284646047
221	32.00566414414004
222	33.9483107445966
223	35.73428970804201
224	37.08612287061845
225	37.82474973947137
226	37.37311455572353
227	35.571054808863494
228	32.09946296126509
229	27.176042430685754
230	21.33675871203434
231	15.535646650847925
232	10.547781813187951
233	7.30759404191673
234	6.332372220728928
235	7.920295724785092
236	11.534977698165278
237	16.341463948416504
238	21.723505826447536
239	27.00542828220296
240	32.18726117698844
241	37.01106453674652
242	41.43777224897485
243	45.30887467082391
244	47.968976533120895
245	49.29921889423969
246	48.96153247949394
247	46.876498816077
248	43.52054100796846
249	39.648545078328425
250	36.134651858975246
251	33.753793774669134
252	32.88357014521807
253	33.345133278309675
254	34.46220067466783
255	35.47914142522842
256	35.60061549097867
257	34.50824970531244
258	32.24203056703061
259	29.27920630827373
260	26.01795968050948
261	22.95527836065208
262	20.34997582917856
263	18.59939489382981
264	17.822729436741838
265	18.397708961474223
266	20.264904228631508
267	23.28536387927653
268	27.101842774957333
269	31.09836186253836
270	34.718237358044576
271	37.18617826198181
272	38.26324594606263
273	37.84975773693503
274	36.66105311009039
275	35.07439180689903
276	34.142917913366034
277	34.12434670618552
278	35.15756245706194
279	37.0835840101372
280	39.54513337975618
281	42.04601524691845
282	44.348142615179256
283	46.09429113913279
284	46.92682653768532
285	46.56751842236139
286	45.09586422906557
287	42.69066818076891
288	39.868489183575605
289	37.26570266519485
290	35.21989735427002
291	34.505989997212566
292	34.94495653155474
293	36.297835305647936
294	37.98854466885638
295	39.36084964777336
296	39.85863602841914
297	38.925614099505424
298	36.58181084283888
299	32.78708799547627
300	28.21678861158796
301	23.50642412877977
302	19.47083983736684
303	16.964662104279057
304	16.226975985944478
305	17.6158609103731
306	20.555463979349952
307	24.44941480335536
308	28.502595407385343
309	31.720896943121545
310	33.60685388121044
311	33.74295330178103
312	32.40767011744197
313	30.17775394987183
314	28.1073756453373
315	26.95241692570601
316	27.051261821626667
317	28.364223761275863
318	30.572671274743414
319	32.980194869386935
320	34.73149968682992
321	35.706767263292704
322	35.80711062634026
323	35.17252466830064
324	34.340520190847826
325	33.74849765107166
326	33.535152737712565
327	34.01720192681603
328	35.610894680594015
329	39.11045677281368
330	45.64824581318368
331	56.13904813247626
332	70.96046488058556
333	88.9605834803923
334	108.53016873596756
335	127.10641840971113
336	142.32499475292326
337	152.91505268955035
338	158.93639437908683
339	161.22343044035546
340	161.30556491522628
341	160.45301082864904
342	159.51871918482396
343	158.66090504300456
344	157.91920516465547
345	156.99659316811443
346	156.21287964183335
347	155.52998281465392
348	155.6248357172796
349	156.49814068214044
350	157.95117815675331
351	159.64516850896933
352	161.1222123211366
353	162.36119011120053
354	163.44026020071402
355	164.61666427475797
356	165.87041068610887
357	166.48669614533782
358	165.57252494786582
359	162.67167945153375
360	157.84428211822825
361	151.7259910832493
362	145.3691032096911
363	140.00503618625618
364	136.13022952840237
365	134.14180005856537
366	133.70240652403623
367	134.05738335524603
368	135.08803678702026
369	136.15899919503153
370	137.58850695098005
371	139.21768887895604
372	141.5229237210046
373	144.26573720041534
374	147.42646713913092
375	150.68692577145674
376	153.57045338779443
377	155.4207165877511
378	155.64094781787554
379	154.11159115615595
380	150.95157422772792
381	146.83708105954491
382	142.66290399102553
383	139.20461357499647
384	137.0986072029495
385	136.7230290818124
386	137.8193609657157
387	140.30798647634282
388	143.4727769698482
389	146.716624431424
390	149.50179417809244
391	151.70841390988113
392	152.93880674401993
393	153.3327598357125
394	153.208820042416
395	152.60785941132357
396	151.9678082556846
397	151.6667855488219
398	151.8041944571791
399	152.59880152023237
400	154.05000801041678
401	156.23688872443955
402	158.78124088884812
403	161.7025455509352
404	164.3248421303254
405	166.4293784304165
406	167.81743710881045
407	168.48925595590157
408	168.48504707842272
409	167.36813164082417
410	165.01987224745147
411	161.2223802623866
412	156.41314621421537
413	151.4070045239219
414	147.43595018339855
415	145.0754581392568
416	144.56352429817508
417	145.3430529730819
418	146.45938784253752
419	146.95856036783383
420	146.30398019680734
421	144.5163545107178
422	141.87431219198442
423	139.15351113667322
424	136.6920447015847
425	134.62896840737386
426	133.10257895429874
427	132.31072201640876
428	132.391634867356
429	133.42417368576838
430	135.74600069851448
431	139.15909357470815
432	143.56503667834323
433	148.64733584982997
434	153.81056334827343
435	158.4393435179888
436	161.519798692831
437	162.27619059196462
438	160.76713060905246
439	157.70705693977476
440	154.1486106658138
441	151.1453780701483
442	149.39365624116414
443	149.07326165174896
444	149.7084181165547
445	151.16029959880876
446	153.07137870802163
447	155.4606634347038
448	158.12870007160558
449	160.6571423634685
450	162.56806698191252
451	163.26450543772847
452	162.84549348367176
453	161.35088237419774
454	159.814690347179
455	158.8138025133672
456	158.58756203403476
457	158.95836898999693
458	159.21194673601684
459	158.3755791335787
460	156.19111713847684
461	152.7972544298322
462	148.72946934092232
463	144.8010841724294
464	141.48794531507366
465	139.08740531024176
466	137.26136091041843
467	135.8511475280206
468	134.34100980718307
469	132.8904962211704
470	131.55962600193476
471	130.58686248299222
472	130.3297802310579
473	130.60961769290753
474	131.10825935592374
475	131.42832977523568
476	131.1716388462816
477	130.45706920446918
478	129.93969516933174
479	130.23523323273588
480	131.92024896564573
481	134.69693950823824
482	137.5131165623671
483	139.19685363704428
484	138.5964525866853
485	135.47369879395927
486	130.58393410389527
487	125.05946389407774
488	120.2310412616814
489	117.0913985870164
490	116.0377629743
491	117.30825384492532
492	120.64472885247642
493	125.82903605123596
494	132.3247717568442
495	138.9798752249108
496	144.52308010130088
497	147.782190417746
498	148.24031010419066
499	146.1159790811882
500	142.34246180456017
501	138.25078800424507
502	135.09271605201803
503	133.50426325653933
504	133.9624409700968
505	136.38807346007292
506	140.12557945145494
507	144.53925505111732
508	148.81419534247954
509	152.27468494346118
510	154.4630575115983
511	155.20031228582906
512	154.44644884765404
513	152.47993980974326
514	149.87710954487164
515	147.35348521958502
516	145.66415029349133
517	144.9880024884475
518	144.94749292965304
519	144.9465155562644
520	144.28957183894437
521	142.49955238844456
522	139.7748060453676
523	136.79095352235828
524	134.283519537907
525	132.78969058670094
526	132.8063872946879
527	133.93655193426258
528	136.43884446058104
529	139.6771029683536
530	143.25391311427796
531	146.59286996762586
532	148.9584221602883
533	149.6946528891551
534	148.7216251492012
535	145.7805485010254
536	141.50732022472693
537	136.6178786306662
538	132.2254413482819
539	128.98641290203517
540	127.59646523879628
541	128.15455092958797
542	129.98405928404537
543	132.17035243258948
544	133.75909490053874
545	134.41272231226247
546	134.25101263854316
547	133.9501541621168
548	134.28578525525114
549	135.73488496394617
550	138.39665949876786
551	141.57510227722474
552	144.91217424115456
553	147.79201590275437
554	149.71770714652604
555	150.23323748070055
556	149.31928579769914
557	146.4793896883155
558	141.79275479684844
559	135.5167886914091
560	128.4853622288643
561	122.04878173261238
562	117.43938951715636
563	115.59120635394964
564	116.26643458955692
565	118.59128833450428
566	120.85694270443986
567	121.61254246136087
568	120.40031790460716
569	117.43803152681852
570	113.83840123079337
571	111.07197437828006
572	110.05387856167256
573	111.38125254390889
574	114.85615161503095
575	119.7044789425043
576	125.27067710323485
577	130.77951162499636
578	135.51511618367277
579	139.21824877427758
580	142.1263290743987
581	144.51662361171924
582	146.9451133705739
583	149.55072083796284
584	152.31357392452134
585	154.93602957134232
586	157.2991799837692
587	159.08589735980576
588	160.83344964992472
589	162.44319497511907
590	163.95479192147553
591	165.3079316109359
592	166.0445228491114
593	166.1043504296585
594	165.32804610103557
595	163.95470652600426
596	162.26318811581513
597	160.5126370298554
598	158.62392681604223
599	156.63706538892308
600	154.43254797028425
601	152.30843655025745
602	150.5821707384843
603	149.8692121142539
604	150.18888621958587
605	151.66038207147136
606	153.68739156533576
607	155.73395233057855
608	157.08499601876434
609	157.22391948397438
610	155.93193802062802
611	153.44717028875874
612	150.24636195961347
613	147.34292345423108
614	145.13446729767549
615	143.89936274750272
616	143.4790350903756
617	143.41683605220177
618	143.27603229058224
619	142.75914642548054
620	141.6078165083456
621	139.78272706496665
622	137.163834118431
623	134.02902203387617
624	130.85411247933706
625	128.4334874740344
626	127.34286641300588
627	128.13861948734672
628	130.28449773657275
629	132.98584282159408
630	135.42854231720156
631	137.25500812028275
632	138.50547698525526
633	139.21968365732533
634	139.3975588214551
635	138.6617067453954
636	136.79341259299957
637	133.51461835285608
638	129.18285540875712
639	124.37451930257048
640	120.18189599133076
641	117.4591172870571
642	117.17975385500851
643	119.76111847010606
644	124.7469521710305
645	131.32328840573342
646	137.98056596010093
647	143.4473646982189
648	146.3316101432801
649	146.235004898236
650	143.39469644114826
651	138.6844700534254
652	133.2174301363022
653	128.14715235147793
654	124.24957387403224
655	122.02261914694576
656	121.40678884113498
657	122.02434014178152
658	123.53696904800148
659	125.1097542700898
660	126.64297933318612
661	127.75897114505568
662	128.73587879820906
663	129.71284051869208
664	131.04726717904072
665	132.5995750614648
666	133.9913625981065
667	134.9833652699869
668	135.63477786918617
669	136.10530705175114
670	136.83323036513042
671	138.2376632642791
672	140.06130776748972
673	141.966468146998
674	143.4960953022723
675	144.13236114513876
676	143.8947812324024
677	142.46499274236925
678	139.7833435201797
679	135.96881661990773
680	131.12079329858733
681	125.73590797518165
682	120.6887948325703
683	116.97309365962138
684	115.36395048705153
685	116.45750670861014
686	119.97514088784988
687	125.32032390907769
688	131.57910794225637
689	137.42017614258083
690	141.84971732402963
691	143.99305613728956
692	143.98908446363174
693	142.65249578463676
694	140.95797619384876
695	140.33733807583957
696	141.18898761898316
697	143.91113335732229
698	148.22521238400594
699	153.71304067095497
700	159.95632554053378
701	167.07314743782484
702	174.94406819584157
703	183.6087261896213
704	192.27314199857955
705	200.0235843707298
706	205.66806740341912
707	208.1534709110512
708	206.96307854870787
709	202.1958231377949
710	194.3482473834079
711	184.7516357987925
712	174.4989405289096
713	165.10052950252174
714	156.81508284611124
715	149.80168852459263
716	144.14014186497064
717	139.75094502137068
718	137.84580122997426
719	139.75548389132297
720	145.9162299774742
721	155.83113025256995
722	167.8113328431088
723	179.55272418909175
724	189.1880964182636
725	196.06256015215223
726	200.5930309582576
727	203.35540558168287
728	205.1637774370276
729	206.2162752197885
730	206.63204650597865
731	206.1136988086353
732	204.62226722795648
733	202.37718694362235
734	199.3985654697377
735	195.8452141401017
736	191.5969404758235
737	186.4345048073396
738	180.77440524967
739	175.21270301226758
740	170.722687823763
741	168.3976012544527
742	168.49594144579402
743	170.898944813617
744	174.89175721491864
745	179.30229966007158
746	183.11708996480507
747	185.6204675969339
748	186.4744148263105
749	185.8574964727954
750	184.2071787629689
751	182.6564418181469
752	181.7820524470382
753	182.2997361604991
754	184.09006154708555
755	186.2186099157537
756	188.0285980469785
757	188.8436064840253
758	188.4842055298724
759	187.46737629658656
760	186.56856396711424
761	186.2856386448296
762	186.61964049930788
763	187.2329802133417
764	187.35082428751383
765	186.8536903132625
766	185.9397974117485
767	185.2448760332175
768	184.96737719555887
769	185.12680572147943
770	185.2060274431068
771	184.469945931242
772	182.52133220418835
773	179.7188743640492
774	176.9571875453459
775	174.8723999547538
776	174.06006366178434
777	174.34034755436215
778	175.41442840658584
779	177.1427753374457
780	179.803827544998
781	183.83569762941312
782	189.21968616095177
783	195.1022947808004
784	200.13285680984592
785	203.07942778727264
786	203.3645871111856
787	201.32498188366293
788	197.9724873893892
789	194.24013491598413
790	190.70423516117904
791	187.50450082536912
792	184.36352307101987
793	181.36150982726912
794	178.65752032578024
795	176.68855031309596
796	175.55368632261053
797	175.4314066803201
798	176.06363060152518
799	177.15270446247922
800	178.26218863272874
801	178.93540875737762
802	179.0338160001299
803	178.25940723128673
804	176.47239950806653
805	173.9503879092252
806	171.18915144532576
807	169.04219399763434
808	168.44280518094075
809	169.74903255713372
810	173.06115258075937
811	177.92380449411957
812	184.2387743972037
813	191.3513547412071
814	198.9237147683438
815	206.0412555175864
816	211.5703832354525
817	214.5364088509919
818	214.0637140752789
819	210.4896017250853
820	204.54900714983404
821	197.8518024926024
822	191.9485112366225
823	187.5750000700452
824	185.2287460983627
825	184.3536497529165
826	184.4724684110113
827	185.08804769758075
828	186.10039385969816
829	187.1911326237704
830	188.00287923291995
831	188.21865826187872
832	187.2834027296981
833	185.01917724928745
834	182.00273235904663
835	179.00816050459804
836	177.08712612558867
837	176.99313074802438
838	178.92360276421658
839	182.938189230724
840	188.2230026462525
841	193.72604949154496
842	197.9580704935468
843	200.1045291884157
844	199.5888592058056
845	196.33098760464776
846	191.4824794619795
847	186.3347322979096
848	182.3583721160498
849	180.82557163303392
850	181.8959805479373
851	185.1328837610276
852	189.40411254952056
853	193.49735750538247
854	196.3793817648676
855	198.2481904127868
856	199.69951929416487
857	201.46834851271305
858	203.8526385142506
859	207.01183345311944
860	210.1118215669792
861	212.1794206234012
862	212.5388957381908
863	210.5741255304103
864	206.64212818625705
865	201.676500223485
866	196.5910000724686
867	192.3788380448339
868	189.2586078933268
869	187.05147636256896
870	185.3406144925171
871	183.8881219863443
872	182.99279014349264
873	182.9925565687327
874	184.26566931943483
875	186.93114607415745
876	190.75019195639817
877	195.20582988544976
878	200.059082265224
879	204.73297636037427
880	209.02820347771643
881	212.7258529313453
882	215.3286291462691
883	216.75709767279028
884	216.8124185583544
885	215.495587685966
886	213.0459558897764
887	209.8221687230408
888	206.28239780766503
889	203.24196770211023
890	201.4760883907048
891	201.48072583342
892	203.43361274205927
893	206.6980143082512
894	210.61689288648105
895	214.1366747100085
896	216.8595827237837
897	218.54662950650143
898	219.2973140215712
899	219.03267798670143
900	217.65417001138752
901	214.90491683835336
902	211.0842450114058
903	206.80879113263103
904	202.9529601975716
905	200.37024791111963
906	199.1790678447124
907	199.04057841582977
908	199.53724168589773
909	200.1724025247524
910	200.6681636262535
911	200.5674421720816
912	199.83039612805948
913	198.25781592055472
914	195.86941056215863
915	193.06286845298783
916	190.17688853079383
917	187.68942053055508
918	185.7602392422629
919	184.2103649417997
920	183.03941934897856
921	181.90915371784428
922	180.77958710704064
923	179.84923611501785
924	179.0386137884587
925	178.78470717078525
926	179.56367262943132
927	181.87207003670736
928	186.10663261259987
929	191.82985461880497
930	197.9091870794345
931	203.0929911925849
932	206.2294165900086
933	207.22014491057365
934	206.8612340001045
935	206.1072455353638
936	205.93198102307173
937	206.77177121218625
938	208.0886414644387
939	209.34472504186
940	209.764388220738
941	208.85078643478067
942	206.68411697049527
943	203.2053695965921
944	198.85231780279813
945	193.9822254431085
946	189.09190365464173
947	184.65749498598444
948	181.07626121661184
949	178.7654324055448
950	178.3811305681716
951	179.90441477689973
952	183.5151147482647
953	188.83656693744248
954	195.23321892099423
955	202.0883632321668
956	209.1028434064464
957	216.13584775455632
958	223.86170553094627
959	232.91588648070632
960	243.596967223543
961	255.4692215360124
962	267.4217591039093
963	277.7471096348792
964	285.0751276796785
965	288.53130916290144
966	288.2537660493384
967	285.19553751602217
968	280.6275249848042
969	276.1985884768855
970	272.6040402334168
971	270.4000730022215
972	268.9706893307029
973	267.58050487414977
974	265.5338067316465
975	262.7113917417967
976	259.4706826153683
977	256.5862707258712
978	254.7138923772773
979	254.5089549409832
980	256.24990575666226
981	259.65882564302984
982	264.63734040522394
983	270.4314510091468
984	276.78393600600106
985	283.0594230069814
986	289.05940559737274
987	294.3264403407582
988	298.3832742129624
989	300.8521055889598
990	301.7327081583972
991	301.3228760446735
992	300.2778394868381
993	299.0934161175207
994	297.8482965365501
995	296.10468289309887
996	293.4850860656481
997	289.6919347407116
998	285.02417298075403
999	280.6548381939103
1000	277.4782233882956
1001	276.0904333168825
1002	276.59000121204366
1003	278.5391045918498
1004	281.00323366334334
1005	283.5849045151095
1006	286.04628257059363
1007	288.3486084439716
1008	290.47237914964006
1009	292.35798972979154
1010	293.48856176469195
1011	293.2877605085163
1012	291.1589387064557
1013	286.5857358591982
1014	279.84684632900365
1015	271.67804849067096
1016	263.0935308301327
1017	255.2855574600091
1018	249.4066513200281
1019	245.992289875209
1020	245.10088709852715
1021	246.4730966108279
1022	249.1347062538677
1023	252.35059721188128
1024	255.6051879987628
1025	258.60169805034405
1026	261.3009287510584
1027	263.98152249444166
1028	266.9609187581597
1029	270.51687062171635
1030	274.82737793672726
1031	280.11082694158057
1032	286.06923622894755
1033	292.64350880572664
1034	299.0197395581259
1035	304.2847102112374
1036	306.8098096466287
1037	304.846980495128
1038	297.56197507883763
1039	285.1138409563883
1040	269.17089549651183
1041	252.1363095699168
1042	236.6119401432848
1043	224.2062489077656
1044	215.59399764614176
1045	210.6556137327061
1046	208.3772104691193
1047	207.66557034190924
1048	207.2885251515448
1049	206.23291046493063
1050	204.02265094051543
1051	201.334095440397
1052	199.12168307685107
1053	198.43945834610707
1054	200.1023176136717
1055	203.8724675079838
1056	209.0551161539849
1057	214.438765696855
1058	218.8118595979529
1059	221.7768905925762
1060	223.1146044847706
1061	223.2411172876337
1062	222.7712737415193
1063	222.1411845077386
1064	221.9267818141612
1065	221.98888995465933
1066	222.20868309766792
1067	222.0298973366577
1068	220.8963140108568
1069	218.4703427871956
1070	214.59340509967177
1071	209.42491410081897
1072	203.28339961904777
1073	196.60631659285963
1074	190.327645405714
1075	185.40064957594387
1076	182.7388534038608
1077	182.95747172912647
1078	185.6984383943681
1079	190.08738067856888
1080	195.27109653546125
1081	200.0386420884048
1082	204.13253422404608
1083	207.03687741811183
1084	208.33336825918465
1085	208.15992664017773
1086	206.7139764610276
1087	204.4914309102112
1088	201.7302642868984
1089	198.94725700510247
1090	196.5403603712296
1091	194.9671616048252
1092	194.5661794643542
1093	195.576891560458
1094	198.019970150211
1095	201.5380734878452
1096	205.33597612515865
1097	208.53802737033192
1098	210.58671753060463
1099	210.9645055540381
1100	210.0286805765204
1101	208.6539491762836
1102	207.5562127968481
1103	207.252969955948
1104	207.4668410529381
1105	207.91983902888663
1106	208.2151217090297
1107	208.35267583156468
1108	208.6501441484824
1109	209.3057505402681
1110	210.49770702424183
1111	211.9278490312924
1112	212.76137728732323
1113	212.12466618287573
1114	209.30272300433768
1115	204.0576074747882
1116	196.92597038172727
1117	188.80175545311664
1118	180.738053544336
1119	173.60878444310453
1120	168.08948904673247
1121	164.25954680963827
1122	161.95988594883562
1123	161.3493699742085
1124	162.12950474846747
1125	164.33954646739522
1126	167.3234055581558
1127	170.1668146379854
1128	172.09493938513066
1129	172.63129217212946
1130	172.4122547668814
1131	172.27245916999283
1132	173.94092421546378
1133	177.9936346849376
1134	184.5293626835152
1135	192.6139234309213
1136	200.67749037349887
1137	206.9716402757157
1138	209.8875909605993
1139	209.08834631859207
1140	204.9720576606308
1141	198.94998115626544
1142	192.39349052057625
1143	186.47483411008653
1144	181.4322040816264
1145	177.36402129553318
1146	174.17002584176356
1147	171.94878303087427
1148	170.99782123358767
1149	171.49614852075143
1150	173.24533395626162
1151	175.78869852241877
1152	178.56987248662307
1153	181.60864937030868
1154	184.94483828163453
1155	188.8573417103974
1156	193.446425227536
1157	198.6529419220539
1158	203.7816608110142
1159	208.07658595800723
1160	210.5235693567701
1161	210.44592847918403
1162	207.7638088505253
1163	202.87487081092792
1164	196.73330415888933
1165	190.5911122552332
1166	185.66041670727003
1167	182.6364237367221
1168	181.63859022891216
1169	181.8923432838124
1170	182.2659390988084
1171	181.74683492567075
1172	180.0375002792037
1173	177.71456283947515
1174	175.91017311873603
1175	175.57761525980874
1176	177.15344526026485
1177	180.557303440104
1178	184.9142742091045
1179	189.09125519742605
1180	192.27277539717585
1181	194.14083686827524
1182	194.71500782119216
1183	194.8697530916366
1184	194.82477788641808
1185	194.6407847506477
1186	193.5841123701361
1187	190.9596965464333
1188	186.3105481808314
1189	180.3507527150029
1190	174.21167579485547
1191	169.4021944040174
1192	167.19376570208527
1193	167.7262299772387
1194	170.6626044427814
1195	174.93125590071344
1196	179.47992955132446
1197	183.45419943365656
1198	186.3172383265076
1199	187.4916376914049
1200	187.2744738368881
1201	186.28104313783643
1202	185.44513148379343
1203	185.8801555122376
1204	187.90482522868348
1205	191.3212501798868
1206	195.43438839063305
1207	199.36980993128515
1208	202.65045656189744
1209	205.2358720135689
1210	207.3840163822445
1211	209.37249631864285
1212	211.08142906198609
1213	212.51083503299984
1214	213.2437173541872
1215	213.5190171843008
1216	213.059215132434
1217	211.825580302656
1218	209.73877095274787
1219	206.44123645541143
1220	201.83317071150003
1221	196.41135629342065
1222	190.65235011139208
1223	185.64921024970857
1224	182.27569279393828
1225	181.08803793671024
1226	182.3240934921029
1227	185.32736822175
1228	188.96508919249112
1229	191.8266975208756
1230	192.9787926032197
1231	192.2828523198645
1232	190.17610510797925
1233	187.7119411542713
1234	185.5657566332955
1235	184.1348109536611
1236	183.6774729093018
1237	183.9746740914944
1238	184.6090723706613
1239	185.4215563618249
1240	186.23352976006828
1241	186.64774016307985
1242	186.7046257045152
1243	186.24542945057613
1244	185.41000630000443
1245	184.3971214212497
1246	183.30559447979343
1247	182.0556186892688
1248	180.94451105831087
1249	180.01123219289576
1250	179.55402148330273
1251	179.63283144361304
1252	180.2681614659553
1253	181.14245362036883
1254	182.05708826739163
1255	182.55432723560165
1256	182.45484159527547
1257	182.0562883882804
1258	181.617504365996
1259	181.5564744303345
1260	182.33126914008648
1261	184.1012337554068
1262	187.20367508175303
1263	191.85634825441625
1264	198.2570066608219
1265	206.30563039612625
1266	214.96914351667448
1267	222.6583427649153
1268	227.5658025975053
1269	228.6393421035968
1270	225.34281971685283
1271	218.7097530503965
1272	210.3092300263628
1273	202.0674384445853
1274	195.7116765221371
1275	192.1351271161517
1276	191.51636726300583
1277	193.18061904202503
1278	196.2945267941231
1279	199.96541879085825
1280	203.4192768066436
1281	206.0402968218388
1282	207.2319116687072
1283	206.8149177128804
1284	204.7092398315812
1285	201.4909067466368
1286	197.87548165549487
1287	195.09490535994289
1288	193.40755564269008
1289	193.05154949110607
1290	193.9476601608864
1291	195.40017654191155
1292	197.07108674383204
1293	198.5429857393504
1294	199.59684423276377
1295	200.29249904037923
1296	200.9082379456707
1297	201.3251120988924
1298	201.9606034598144
1299	202.81471959459708
1300	203.76811181597083
1301	204.66222691845013
1302	205.2586741046109
1303	205.45782325053364
1304	204.9012441218486
1305	203.4685867598461
1306	201.63578449270184
1307	199.62128077196363
1308	198.00239974439563
1309	197.07912771873856
1310	196.47604933205247
1311	195.73767216579284
1312	194.54632675971976
1313	192.8020702238832
1314	190.8806861842829
1315	189.3369294226948
1316	188.9046821927901
1317	190.09973723596312
1318	193.06106948291864
1319	197.74971417700948
1320	203.7685440364996
1321	210.26390367358857
1322	215.88460491599125
1323	219.95497108478656
1324	221.72032344061785
1325	221.14132328334264
1326	218.91438590328124
1327	215.45724834131084
1328	211.22718778923223
1329	206.4222932634247
1330	201.35986794234253
1331	196.63513204216264
1332	192.98227620427213
1333	191.05676040961777
1334	190.9977276880097
1335	192.46785824111936
1336	194.55378768413053
1337	196.0442961765516
1338	196.0453641356791
1339	194.3181276311001
1340	190.8621806361737
1341	186.21351947709385
1342	181.1666322994849
1343	176.65560804491207
1344	173.67403949125406
1345	172.79824098917055
1346	174.58452750754094
1347	178.75485645451357
1348	184.67384109077835
1349	191.2293868882346
1350	197.6275001594261
1351	202.9742932637451
1352	206.7332120021724
1353	208.9430513569391
1354	209.443613609152
1355	208.11474109108275
1356	204.8566725045477
1357	199.7693900045619
1358	193.56857215139703
1359	187.0894495561634
1360	181.70336362766324
1361	178.4037802629868
1362	178.26401182376588
1363	181.2445558937929
1364	186.96776813739115
1365	194.22128193035547
1366	201.4738836582738
1367	207.0954442584354
1368	210.19157632501725
1369	210.34565845119795
1370	207.9168684549914
1371	203.5223294620983
1372	198.2356334141927
1373	192.8706841266423
1374	188.30058477544367
1375	185.16025231621128
1376	183.8867502416772
1377	184.59976539999644
1378	186.78377134950955
1379	189.66455036015788
1380	192.03018084692093
1381	192.6683922364054
1382	191.12151600499263
1383	187.46890449492795
1384	182.5447239329548
1385	177.6400650372098
1386	173.8280274766467
1387	171.8437454993213
1388	172.2241138975781
1389	175.16788386410423
1390	180.7945802690273
1391	188.74599947510663
1392	198.06803669208483
1393	207.2500886950356
1394	214.64257766178088
1395	218.67558633130503
1396	219.0317904198111
1397	216.4663103878788
1398	212.2710150778265
1399	208.45289288520445
1400	205.8863956663909
1401	205.12773601263683
1402	205.7995432694661
1403	207.4449804180353
1404	209.36895239636664
1405	211.35324928644792
1406	213.4376735858654
1407	215.4832881390376
1408	217.23164593383007
1409	218.5632979156049
1410	219.51830684478665
1411	220.5336998187216
1412	222.2254375259724
1413	225.09021238872143
1414	229.1475378890624
1415	233.84093656958825
1416	237.95794891769896
1417	240.00808309646817
1418	238.9971002291477
1419	234.2694816596334
1420	226.36126190364308
1421	216.6439660399032
1422	206.50879031306687
1423	197.6450395547036
1424	190.9273737727637
1425	186.79312006173217
1426	185.3618224306993
1427	185.9975443880832
1428	188.1238691410468
1429	191.2236908495701
1430	194.89906517018736
1431	198.53388374941864
1432	201.85033212696163
1433	204.5910448070146
1434	206.1410710207818
1435	205.96441272122007
1436	203.98055647015275
1437	200.2079894026409
1438	195.91672057948125
1439	192.198947963022
1440	190.30723119757263
1441	190.75973674655685
1442	193.53814155418087
1443	197.90833796574867
1444	203.1547772167923
1445	208.5415576373777
1446	213.5309687134213
1447	217.5662367222523
1448	220.03137003180265
1449	220.2708536865441
1450	218.14584743587312
1451	213.87456071985144
1452	208.27124474532928
1453	202.4877053494508
1454	197.3584903283159
1455	193.57963840852625
1456	190.9929950138109
1457	189.0032083775024
1458	186.93557117054257
1459	184.49187615808768
1460	181.87077917775176
1461	180.02577479645157
1462	179.7712873131464
1463	181.762440006973
1464	186.13758276981
1465	192.2202243279791
1466	198.8771399000552
1467	204.7568154540737
1468	208.5487486530098
1469	209.81641487833207
1470	208.8193417960952
1471	206.47224766809
1472	203.86815192033072
1473	201.503716740539
1474	199.5175301364306
1475	197.33280223648725
1476	194.6707325713748
1477	191.43208115730263
1478	187.9348195398304
1479	185.014014250998
1480	183.08790920751545
1481	182.29588909603768
1482	182.4589423380904
1483	183.0993425027804
1484	183.9377935903745
1485	184.7946374962268
1486	185.80876492569104
1487	187.218849170238
1488	189.18414995006785
1489	191.64520801262603
1490	193.9864172725275
1491	195.9298506854373
1492	196.99890757169857
1493	197.0349710899455
1494	196.15772829277745
1495	194.3276479572397
1496	191.92231426114463
1497	188.82243387681848
1498	185.18680354376573
1499	180.9556082070964
1500	176.58554320190132
1501	172.55319395891323
1502	169.65333040711374
1503	168.73988722331006
1504	170.28991156534352
1505	174.1047856703596
1506	179.92695737248113
1507	186.8032631972289
1508	193.99879054728973
1509	200.8772206536915
1510	206.82138278890244
1511	211.81005554307848
1512	215.4847958413133
1513	218.0441197297241
1514	220.0850809443205
1515	221.8077425403704
1516	223.39249981138784
1517	224.36354326233
1518	224.04604297918792
1519	221.94234509380848
1520	218.17070745187624
1521	213.286017563586
1522	208.63868221406807
1523	205.53989999421088
1524	204.5469862047924
1525	205.5814940783742
1526	207.96867321709425
1527	210.5959103412572
1528	212.6277569364516
1529	213.82486004027825
1530	214.5034843409321
1531	215.09953456431987
1532	215.89081618537404
1533	217.15592658501845
1534	218.6776995792188
1535	220.1599037244168
1536	220.82895792002176
1537	220.06991470341944
1538	217.3660668505034
1539	212.45857477205465
1540	205.80400838104111
1541	198.47501392593185
1542	191.5048847485386
1543	185.449861045918
1544	180.19044629806385
1545	175.16931897863418
1546	169.61065560566004
1547	163.29496253940323
1548	156.798194328511
1549	151.05454452544217
1550	146.9388117759077
1551	144.70999556225905
1552	144.07082611700793
1553	144.22701559550063
1554	144.48337744593658
1555	143.98566501801184
1556	142.33653005145317
1557	139.61539804343244
1558	135.84216847800116
1559	131.65277172406564
1560	127.24548051200242
1561	123.0568323176238
1562	119.6023290495374
1563	117.2784024596063
1564	116.7602184651546
1565	118.20679956911432
1566	121.99653395012018
1567	127.47467180716598
1568	133.72788839155504
1569	139.62430853868983
1570	144.29001686044813
1571	147.12881617992758
1572	148.29955082903388
1573	148.10044907998434
1574	147.0478625081027
1575	145.34013076835043
1576	143.05703186696832
1577	139.80063721376945
1578	135.49129085690805
1579	130.4661832970608
1580	124.98350548406864
1581	119.99720638162074
1582	116.18339290755978
1583	113.78101991099652
1584	113.10816584491027
1585	113.8668078423296
1586	115.7180308709946
1587	118.06502898662784
1588	120.29105705897229
1589	122.01859551366256
1590	123.3270345211069
1591	124.39587826293422
1592	125.46386488350612
1593	126.78954459995548
1594	128.492410285203
1595	130.43407332389728
1596	132.75426550628316
1597	135.43384148819536
1598	138.21490730925615
1599	140.9576848273402
1600	143.48315874186716
1601	145.9101068678214
1602	148.1984358031199
1603	150.76526226192726
1604	153.789165247899
1605	157.0311964001241
1606	159.77549074014047
1607	161.10770739420758
1608	160.01462976279907
1609	156.27792757010553
1610	150.4151698044804
1611	143.4799706470539
1612	136.82397221813738
1613	131.1823703159361
1614	127.21027087537963
1615	125.2648246732062
1616	125.14679720664168
1617	126.91564667686085
1618	130.09500504289298
1619	133.73126311604975
1620	137.08996379011916
1621	139.19734807819992
1622	139.7351996563985
1623	138.8817061534083
1624	137.27269677992848
1625	135.92131508585177
1626	135.36470350143435
1627	135.9403415218107
1628	137.4101444510324
1629	139.0785390412887
1630	140.23004560189503
1631	139.89135479785085
1632	137.54596643833685
1633	133.49242097729285
1634	128.4458113780891
1635	123.61823625680876
1636	120.08223740678164
1637	118.513174113064
1638	118.75202183607796
1639	120.30194962620824
1640	122.74583940071376
1641	125.58673984121975
1642	128.4871848573203
1643	131.3082689351525
1644	133.97079057104207
1645	136.11738424991057
1646	137.72815814625525
1647	138.70345647509515
1648	139.1023692349783
1649	139.06373087188564
1650	138.80617619773813
1651	138.27055790443188
1652	137.7159274089335
1653	137.69887981560447
1654	138.1993987467883
1655	139.4548494373375
1656	141.14609629177136
1657	142.9149006344257
1658	144.4231314826613
1659	145.23414264677575
1660	145.2297761191515
1661	144.37095062510588
1662	142.95634165075427
1663	141.16480759140887
1664	139.27434588209002
1665	137.48333393470472
1666	136.03038247550234
1667	134.7168718685595
1668	133.58271019308648
1669	132.70773916915726
1670	132.3104040143249
1671	132.9071822455582
1672	134.8551841460922
1673	138.19396776331274
1674	142.38707164852298
1675	146.2229144095101
1676	148.2516225788575
1677	147.26114663258312
1678	142.99289952271585
1679	136.38007714197948
1680	128.6735520803325
1681	121.62116185764086
1682	116.63355333916792
1683	114.2673556293916
1684	114.54284118002516
1685	116.66582310345166
1686	119.82237247863183
1687	122.999960987081
1688	126.06012496509884
1689	129.08252296515747
1690	132.6034298314476
1691	136.97935705709398
1692	142.40773886047754
1693	148.58920601895085
1694	154.4899738395937
1695	158.957972791813
1696	161.13997639572625
1697	160.63948103481806
1698	157.8152012315531
1699	153.60141706631504
1700	149.3093043703205
1701	146.1707869121429
1702	144.52371055258294
1703	144.22853157302353
1704	144.96713515685684
1705	145.86486180170772
1706	146.48381826362737
1707	146.3663990358569
1708	145.41280365438314
1709	143.68227794866226
1710	141.35368074130355
1711	138.50717794026406
1712	136.0578779034069
1713	133.8281754800817
1714	131.9582265374617
1715	130.42857955047606
1716	129.11987957078014
1717	128.56838005645187
1718	128.8725827347559
1719	130.2900326435236
1720	132.60113912754804
1721	135.46654396272794
1722	138.07051200224902
1723	140.07475422482077
1724	141.2014228248617
1725	141.82944784504622
1726	141.90096802164732
1727	141.9342320979046
1728	141.89075835936984
1729	141.9493887914834
1730	142.3483678559831
1731	142.72897293246086
1732	143.2493497114238
1733	143.45171348279183
1734	143.27585494723002
1735	142.7414821264437
1736	141.8680626238352
1737	140.9341081237098
1738	140.05885105817555
1739	139.36204538619967
1740	139.0628364993442
1741	139.28067393107602
1742	140.19420201959582
1743	141.9618113604077
1744	144.3246678580362
1745	146.8255983231341
1746	148.92846436065662
1747	150.17665526069737
1748	150.2926523100022
1749	149.55463308704856
1750	148.37974605763037
1751	147.38394508933533
1752	146.76634852014996
1753	146.64645630133413
1754	146.78622910872951
1755	147.0466857380748
1756	147.32858035502244
1757	147.98910707328508
1758	148.90897549015432
1759	150.0876978000095
1760	151.00788257559344
1761	151.3107617338065
1762	151.05503559019024
1763	150.18076061414678
1764	149.28402173459182
1765	148.46515346806854
1766	147.74511282063196
1767	146.86725220443276
1768	145.69315296990857
1769	144.79926505180373
1770	144.7812243530164
1771	146.71073593786008
1772	150.88488161935544
1773	157.4818804938871
1774	165.60766372272877
1775	173.61320579308898
1776	179.92928886320982
1777	182.9868787443898
1778	182.3689432591856
1779	178.39371001630542
1780	172.0351728441463
1781	164.44591553123934
1782	156.77824141964794
1783	149.58873412444456
1784	143.3142598350069
1785	138.45123172027917
1786	135.07853408177203
1787	132.85762094964417
1788	131.1320594601503
1789	129.26555386122192
1790	126.68154115692852
1791	123.6585896267049
1792	121.09119898227829
1793	119.9735871514202
1794	121.22081484730802
1795	125.0326991591266
1796	130.873397514504
1797	137.68981242504293
1798	144.11074394825272
1799	148.66480063033595
1800	150.61561930389456
1801	149.7836687651489
1802	146.66506568077858
1803	142.19416995035095
1804	137.14640926931253
1805	132.27743227729678
1806	128.302543314361
1807	125.79758487059968
1808	125.27813526686322
1809	127.280349507817
1810	131.72458418874277
1811	137.93634217192636
1812	144.70487800527616
1813	150.68039083005243
1814	154.61197847877753
1815	155.96253213318477
1816	154.7710072185726
1817	151.51304048632443
1818	147.26065564617028
1819	143.06723121346266
1820	140.02640077993232
1821	139.07320181200868
1822	139.98968569717766
1823	141.9416637403271
1824	143.51772030278931
1825	143.82278201608534
1826	142.43810151093254
1827	139.91877141115805
1828	137.05887219342213
1829	134.6730377299146
1830	132.9606926073779
1831	131.80384045790782
1832	130.88560326056512
1833	130.04811494507254
1834	129.37107210502
1835	128.45764119614574
1836	127.3277061059917
1837	125.8017561216979
1838	123.89911834229514
1839	122.3338764693546
1840	121.95924711351176
1841	123.31130332723076
1842	126.5286601296496
1843	131.21491499127802
1844	136.45725227160352
1845	141.75994023043012
1846	146.60685022190904
1847	151.07744658795156
1848	155.0321517159784
1849	158.3110848985462
1850	160.23840563514494
1851	160.41669195104004
1852	158.8065292395251
1853	155.80560867043056
1854	151.85132020186023
1855	147.69859853361748
1856	143.54557107209342
1857	139.64985609629542
1858	136.20962551384724
1859	134.01976307484148
1860	133.61725466423417
1861	135.75837015236704
1862	140.84122815120037
1863	148.5882259229615
1864	158.12520580150425
1865	168.00103984760807
1866	176.5461693272186
1867	182.0713406170142
1868	183.5233946398559
1869	180.8232075195819
1870	174.84494568502663
1871	167.03907237206403
1872	159.1340746513186
1873	152.1231596865269
1874	146.44347487157205
1875	142.11443344244225
1876	139.13536783446904
1877	137.50553200889436
1878	137.8005091056479
1879	139.80192974005132
1880	143.58996764247223
1881	148.17231889733495
1882	152.59658189580745
1883	155.65155577298964
1884	156.383873684123
1885	154.435909341715
1886	150.30452591522504
1887	144.8240283259401
1888	139.04679706837106
1889	133.76686567796725
1890	129.73831030298794
1891	127.09933768204876
1892	125.90923309815965
1893	126.30745910989566
1894	128.3939130613216
1895	132.01053062402792
1896	136.6410740199437
1897	141.47130854974324
1898	145.2290713383572
1899	147.45710767876466
1900	147.91645733484262
1901	146.90443106228946
1902	145.25492891199832
1903	143.84195000375706
1904	142.98364064451522
1905	142.66056838887135
1906	142.65525057689894
1907	142.35290058914728
1908	141.69462563389862
1909	140.68069176614648
1910	139.80781298855555
1911	139.57186715434153
1912	140.5684416929045
1913	142.8967228243917
1914	146.17841287808957
1915	149.45926914258445
1916	151.38756062320516
1917	151.2276975705417
1918	148.72180287357338
1919	144.34730891120654
1920	139.5954885849025
1921	135.73908829637213
1922	133.9703764831558
1923	134.44811143689282
1924	136.59514449680586
1925	139.65566819827114
1926	142.5764887581775
1927	144.9999069399392
1928	147.0060604345943
1929	148.95288497675637
1930	151.35748438074398
1931	154.0606215667322
1932	156.70445360844877
1933	158.61266301567724
1934	159.06939327789695
1935	157.7962785686962
1936	155.17063473405568
1937	151.45088491295036
1938	147.43275114071793
1939	143.17663634826005
1940	138.7829645617008
1941	134.61019521269105
1942	131.33406887258678
1943	129.96747284995075
1944	131.28413124252285
1945	135.34240573305505
1946	141.505732645946
1947	148.60137747619723
1948	155.3781418317488
1949	160.8432463198073
1950	164.20264441722082
1951	164.99984797562064
1952	163.07579788263632
1953	158.40987746620516
1954	152.034776778565
1955	144.98323908381684
1956	138.7851980229496
1957	134.89082957217096
1958	133.6979512472945
1959	135.02744833085086
1960	138.10472777025376
1961	142.17509959377873
1962	146.50350172734312
1963	151.2294010188388
1964	155.87685820200485
1965	160.56469745231897
1966	164.55778478539133
1967	167.0613562669718
1968	167.51913772387326
1969	165.6532551629428
1970	161.76207179827628
1971	156.97797611539414
1972	152.43299883555716
1973	148.84103861687112
1974	146.45948860521622
1975	144.91014348589653
1976	143.5972279566377
1977	141.98511498713737
1978	140.15420230533238
1979	138.4431467950822
1980	137.50787645139968
1981	137.68595929562895
1982	138.57982763067463
1983	139.69252175381024
1984	140.3086474037695
1985	140.13007182871667
1986	139.0772931759911
1987	137.48756944368932
1988	135.93716306984476
1989	134.96232806865288
1990	134.78202264702196
1991	135.7939116149234
1992	137.87933587888796
1993	140.99880860011825
1994	144.61610976528442
1995	148.0155125102313
1996	150.7196869207392
1997	152.25127183258627
1998	152.43085886509067
1999	151.2983581553944
[truncated: 1,950 more rows]
