# Supplementary material for: Enhanced hexamerization of insulin via assembly pathway rerouting revealed by single particle studies
Source: Commun Biol. 2023 Feb 15;6:178. doi: 10.1038/s42003-022-04386-6 (PMC9932072; doi:10.1038/s42003-022-04386-6)
Supplement: Supplementary file 5 — Supplementary Data 2 [file 42003_2022_4386_MOESM5_ESM.csv]

Frame	Photon count	Idealized trajectory	Residuals
1	49.82178694739525	46.18278388679264	-3.6390030606026116
2	49.38382002735312	46.18278388679264	-3.2010361405604755
3	47.29517276185146	46.18278388679264	-1.1123888750588193
4	44.33093007360799	46.18278388679264	1.851853813184654
5	41.3458178431199	46.18278388679264	4.836966043672739
6	38.95716884316795	46.18278388679264	7.225615043624693
7	37.821552256566974	46.18278388679264	8.361231630225667
8	38.25765359385173	46.18278388679264	7.9251302929409135
9	40.26565813202342	46.18278388679264	5.9171257547692235
10	43.705861767567285	46.18278388679264	2.4769221192253568
11	48.200062493351936	46.18278388679264	-2.0172786065592945
12	53.54836468727666	46.18278388679264	-7.365580800484018
13	58.61774770671087	46.18278388679264	-12.43496381991823
14	62.593044506079536	46.18278388679264	-16.410260619286895
15	64.52049304853625	46.18278388679264	-18.33770916174361
16	63.80423891374653	46.18278388679264	-17.62145502695389
17	60.68320076215088	30.06683236745696	-30.61636839469392
18	55.53492852110554	30.06683236745696	-25.46809615364858
19	49.45208048615308	30.06683236745696	-19.38524811869612
20	43.12982918577433	30.06683236745696	-13.062996818317366
21	37.02521365399963	30.06683236745696	-6.958381286542668
22	31.178489454971384	30.06683236745696	-1.1116570875144234
23	25.49134828194059	30.06683236745696	4.575484085516372
24	19.925241063558133	30.06683236745696	10.141591303898828
25	14.302015536488623	30.06683236745696	15.764816830968337
26	9.177764809289728	30.06683236745696	20.889067558167234
27	4.9290950963450655	30.06683236745696	25.137737271111895
28	1.813546016449152	30.06683236745696	28.25328635100781
29	0.1478773584335044	30.06683236745696	29.918955009023456
30	-0.1478773584335044	30.06683236745696	30.214709725890465
31	0.6081047830019202	30.06683236745696	29.45872758445504
32	2.13756100124823	30.06683236745696	27.92927136620873
33	3.9240009290853664	30.06683236745696	26.142831438371594
34	5.748953721129624	30.06683236745696	24.317878646327337
35	7.334726546531954	30.06683236745696	22.732105820925007
36	8.860447438067638	30.06683236745696	21.206384929389323
37	10.266904729866496	30.06683236745696	19.799927637590464
38	11.574452661579189	30.06683236745696	18.492379705877774
39	12.842938086454636	30.06683236745696	17.223894281002323
40	14.172022290198072	30.06683236745696	15.894810077258889
41	15.522220089886671	30.06683236745696	14.54461227757029
42	16.913466135748365	30.06683236745696	13.153366231708596
43	18.345988748581533	30.06683236745696	11.720843618875428
44	19.77963378300064	30.06683236745696	10.28719858445632
45	21.293084469217263	30.06683236745696	8.773747898239698
46	22.985142333059912	30.06683236745696	7.081690034397049
47	24.6760092374866	30.06683236745696	5.390823129970361
48	26.36561192834938	30.06683236745696	3.70122043910758
49	27.875420563103603	30.06683236745696	2.1914118043533577
50	28.848950082563988	30.06683236745696	1.2178822848929727
51	29.36644649528847	30.06683236745696	0.7003858721684892
52	29.64651219208093	30.06683236745696	0.4203201753760304
53	30.0267479778168	30.06683236745696	0.04008438964016037
54	30.625387652984728	30.06683236745696	-0.5585552855277669
55	31.42205197404951	30.06683236745696	-1.3552196065925486
56	32.69418809752062	30.06683236745696	-2.6273557300636625
57	33.86601160333646	30.06683236745696	-3.7991792358794996
58	35.29570167481495	30.06683236745696	-5.228869307357989
59	36.24892997984273	30.06683236745696	-6.182097612385768
60	36.52773056347343	30.06683236745696	-6.460898196016473
61	35.57590988959595	30.06683236745696	-5.509077522138988
62	33.333581758905154	30.06683236745696	-3.2667493914481938
63	30.058076735217867	30.06683236745696	0.008755632239093813
64	26.48367958570396	30.06683236745696	3.5831527817530002
65	23.1461971628226	30.06683236745696	6.920635204634362
66	20.66170177065186	30.06683236745696	9.405130596805101
67	19.22908738985194	30.06683236745696	10.83774497760502
68	19.027709037899683	30.06683236745696	11.039123329557277
69	20.01843357673539	30.06683236745696	10.04839879072157
70	22.200831480288286	30.06683236745696	7.866000887168674
71	25.75375010337456	30.06683236745696	4.3130822640824
72	30.45865733805141	30.06683236745696	-0.391824970594449
73	35.89875606089299	30.06683236745696	-5.831923693436032
74	41.20082854844793	30.06683236745696	-11.13399618099097
75	45.65019869273482	30.06683236745696	-15.583366325277858
76	48.77012343291483	30.06683236745696	-18.70329106545787
77	50.08320580595995	30.06683236745696	-20.01637343850299
78	50.0457906566806	30.06683236745696	-19.97895828922364
79	49.11431947842766	30.06683236745696	-19.0474871109707
80	48.28199693175327	30.06683236745696	-18.21516456429631
81	47.76756410212187	30.06683236745696	-17.700731734664906
82	48.06786109275572	30.06683236745696	-18.00102872529876
83	48.88525018877823	30.06683236745696	-18.81841782132127
84	49.80253452300434	30.06683236745696	-19.73570215554738
85	50.02525401413533	30.06683236745696	-19.958421646678367
86	49.09649693418203	30.06683236745696	-19.029664566725067
87	46.69814206842369	30.06683236745696	-16.63130970096673
88	42.57117277380832	30.06683236745696	-12.50434040635136
89	37.15153559397254	30.06683236745696	-7.084703226515579
90	31.11371214261152	30.06683236745696	-1.046879775154558
91	25.13226350578168	30.06683236745696	4.934568861675281
92	20.002276902204017	30.06683236745696	10.064555465252944
93	16.61848524767214	30.06683236745696	13.44834711978482
94	15.459267589105592	30.06683236745696	14.60756477835137
95	16.625693946604486	30.06683236745696	13.441138420852475
96	19.97991785818823	30.06683236745696	10.08691450926873
97	25.0457928078867	30.06683236745696	5.021039559570262
98	30.84960726276489	30.06683236745696	-0.7827748953079308
99	36.67561164293892	30.06683236745696	-6.608779275481957
100	41.39012411701742	30.06683236745696	-11.323291749560461
101	44.85300115272486	30.06683236745696	-14.786168785267897
102	46.88436293827681	30.06683236745696	-16.817530570819848
103	47.70169092476232	30.06683236745696	-17.634858557305357
104	47.80158235865855	30.06683236745696	-17.73474999120159
105	47.462422823389545	30.06683236745696	-17.395590455932584
106	47.00294414183708	30.06683236745696	-16.936111774380116
107	46.32468416702619	30.06683236745696	-16.25785179956923
108	45.03135392237601	30.06683236745696	-14.964521554919052
109	43.02384340563168	30.06683236745696	-12.95701103817472
110	40.58015366620015	30.06683236745696	-10.513321298743186
111	37.77925796490695	30.06683236745696	-7.712425597449986
112	35.59375674753511	30.06683236745696	-5.52692438007815
113	34.57985424731555	30.06683236745696	-4.5130218798585915
114	34.776977156934834	30.06683236745696	-4.710144789477873
115	35.927095596483866	30.06683236745696	-5.860263229026906
116	37.23569937638189	30.06683236745696	-7.168867008924927
117	37.7094130073736	30.06683236745696	-7.642580639916638
118	36.99059943992603	30.06683236745696	-6.923767072469069
119	34.84066717776233	30.06683236745696	-4.773834810305367
120	31.79636826769695	30.06683236745696	-1.7295359002399877
121	28.573719703247207	30.06683236745696	1.4931126642097539
122	25.90849612842095	30.06683236745696	4.158336239036011
123	24.27786482032849	30.06683236745696	5.788967547128472
124	23.523072858091155	30.06683236745696	6.543759509365806
125	23.266278614259704	30.06683236745696	6.800553753197256
126	22.67192709532065	30.06683236745696	7.3949052721363095
127	21.73962767679677	30.06683236745696	8.327204690660192
128	20.468365495808712	30.06683236745696	9.598466871648249
129	19.553448662119195	30.06683236745696	10.513383705337766
130	19.590856381515263	30.06683236745696	10.475975985941698
131	21.03798966664152	30.06683236745696	9.028842700815442
132	23.935310713990248	30.06683236745696	6.131521653466713
133	27.84657008651658	30.06683236745696	2.220262280940382
134	32.275383598691974	30.06683236745696	-2.2085512312350133
135	36.56667758046604	30.06683236745696	-6.499845213009081
136	39.96483740527532	30.06683236745696	-9.898005037818358
137	41.912968827632085	30.06683236745696	-11.846136460175124
138	41.95367918788844	30.06683236745696	-11.88684682043148
139	40.10662992421232	30.06683236745696	-10.03979755675536
140	36.84910842421078	30.06683236745696	-6.7822760567538225
141	32.79745520531168	30.06683236745696	-2.7306228378547175
142	28.74668139242829	30.06683236745696	1.320150975028671
143	25.789545961866	30.06683236745696	4.27728640559096
144	23.90578813233384	30.06683236745696	6.161044235123121
145	23.21363870414774	30.06683236745696	6.85319366330922
146	23.553509189694694	30.06683236745696	6.513323177762267
147	24.34833726049225	30.06683236745696	5.71849510696471
148	25.51852601677712	30.06683236745696	4.548306350679841
149	26.865958909834603	30.06683236745696	3.2008734576223574
150	28.37188873197624	30.06683236745696	1.694943635480719
151	29.700079325223385	30.06683236745696	0.36675304223357585
152	30.67331683884595	30.06683236745696	-0.6064844713889883
153	30.695850326189657	30.06683236745696	-0.6290179587326961
154	29.668029415036926	30.06683236745696	0.3988029524200343
155	27.468723721516028	30.06683236745696	2.5981086459409326
156	24.354417650054245	30.06683236745696	5.712414717402716
157	21.01898538479668	30.06683236745696	9.047846982660282
158	17.91909885045584	30.06683236745696	12.147733517001122
159	15.989483542991422	30.06683236745696	14.077348824465538
160	15.569524255735018	30.06683236745696	14.497308111721942
161	16.899309615920004	30.06683236745696	13.167522751536957
162	19.801034788377137	30.06683236745696	10.265797579079823
163	23.956866718404346	30.06683236745696	6.109965649052615
164	28.67066548065145	30.06683236745696	1.39616688680551
165	33.44499628191653	30.06683236745696	-3.37816391445957
166	37.702605127030665	30.06683236745696	-7.635772759573705
167	41.0257240053794	30.06683236745696	-10.958891637922441
168	42.81799926913243	30.06683236745696	-12.751166901675468
169	43.27810067251653	30.06683236745696	-13.21126830505957
170	42.8031863574289	30.06683236745696	-12.736353989971938
171	41.690637398452	30.06683236745696	-11.623805030995037
172	40.69507390666223	30.06683236745696	-10.62824153920527
173	39.895724700863866	30.06683236745696	-9.828892333406905
174	39.59104246328417	30.06683236745696	-9.524210095827208
175	39.78225186924504	30.06683236745696	-9.715419501788077
176	40.1329050411357	30.06683236745696	-10.06607267367874
177	40.48558499665529	30.06683236745696	-10.41875262919833
178	40.66232047909983	30.06683236745696	-10.595488111642872
179	40.225581095777954	30.06683236745696	-10.158748728320994
180	38.95614915123798	30.06683236745696	-8.88931678378102
181	36.61426213060264	30.06683236745696	-6.547429763145679
182	33.338141287273345	30.06683236745696	-3.2713089198163843
183	29.52481049933016	30.06683236745696	0.542021868126799
184	25.6909520638074	30.06683236745696	4.375880303649559
185	22.27398488524892	30.06683236745696	7.792847482208039
186	19.96933577122246	30.06683236745696	10.0974965962345
187	18.69775574448824	30.06683236745696	11.36907662296872
188	18.45899762926291	30.06683236745696	11.60783473819405
189	19.0147076979693	30.06683236745696	11.052124669487661
190	19.847914544363505	30.06683236745696	10.218917823093456
191	20.839328874215028	30.06683236745696	9.227503493241933
192	21.790032738588025	30.06683236745696	8.276799628868936
193	22.81921038497694	30.06683236745696	7.24762198248002
194	23.68886361370465	30.06683236745696	6.3779687537523095
195	24.439946804545343	30.06683236745696	5.6268855629116175
196	24.91405808863857	30.06683236745696	5.1527742788183915
197	24.873251494144256	30.06683236745696	5.193580873312705
198	24.37687276454585	30.06683236745696	5.6899596029111095
199	23.484170404559165	30.06683236745696	6.582661962897795
200	22.254204681012936	30.06683236745696	7.812627686444024
201	20.86562228709176	30.06683236745696	9.2012100803652
202	19.55721897384888	30.06683236745696	10.509613393608081
203	18.6266658257087	30.06683236745696	11.440166541748262
204	18.09362007869379	30.06683236745696	11.973212288763172
205	18.036883287679814	30.06683236745696	12.029949079777147
206	18.495772795077016	30.06683236745696	11.571059572379944
207	19.449912046109148	30.06683236745696	10.616920321347813
208	21.277109708759724	30.06683236745696	8.789722658697237
209	23.79860362519895	30.06683236745696	6.26822874225801
210	27.054434012815648	30.06683236745696	3.012398354641313
211	30.13134862209108	30.06683236745696	-0.06451625463411759
212	32.25497229989958	30.06683236745696	-2.188139932442617
213	32.82978156585364	30.06683236745696	-2.762949198396676
214	31.7766945757038	30.06683236745696	-1.7098622082468395
215	29.79108668989278	30.06683236745696	0.27574567756418134
216	27.82593445938744	30.06683236745696	2.2408979080695204
217	26.73444049285348	30.06683236745696	3.3323918746034806
218	26.9325212993216	30.06683236745696	3.1343110681353608
219	28.18135059505772	30.06683236745696	1.8854817723992419
220	30.0044284646047	30.06683236745696	0.06240390285226027
221	32.00566414414004	30.06683236745696	-1.938831776683081
222	33.9483107445966	30.06683236745696	-3.8814783771396364
223	35.73428970804201	30.06683236745696	-5.667457340585052
224	37.08612287061845	30.06683236745696	-7.019290503161493
225	37.82474973947137	30.06683236745696	-7.757917372014411
226	37.37311455572353	30.06683236745696	-7.306282188266572
227	35.571054808863494	30.06683236745696	-5.504222441406533
228	32.09946296126509	30.06683236745696	-2.032630593808129
229	27.176042430685754	30.06683236745696	2.890789936771206
230	21.33675871203434	30.06683236745696	8.730073655422622
231	15.535646650847925	30.06683236745696	14.531185716609036
232	10.547781813187951	30.06683236745696	19.519050554269008
233	7.30759404191673	30.06683236745696	22.75923832554023
234	6.332372220728928	30.06683236745696	23.734460146728033
235	7.920295724785092	30.06683236745696	22.14653664267187
236	11.534977698165278	30.06683236745696	18.531854669291683
237	16.341463948416504	30.06683236745696	13.725368419040457
238	21.723505826447536	30.06683236745696	8.343326541009425
239	27.00542828220296	30.06683236745696	3.0614040852540008
240	32.18726117698844	30.06683236745696	-2.1204288095314823
241	37.01106453674652	30.06683236745696	-6.944232169289556
242	41.43777224897485	30.06683236745696	-11.370939881517891
243	45.30887467082391	30.06683236745696	-15.24204230336695
244	47.968976533120895	30.06683236745696	-17.902144165663934
245	49.29921889423969	30.06683236745696	-19.232386526782726
246	48.96153247949394	30.06683236745696	-18.89470011203698
247	46.876498816077	30.06683236745696	-16.809666448620042
248	43.52054100796846	30.06683236745696	-13.4537086405115
249	39.648545078328425	30.06683236745696	-9.581712710871464
250	36.134651858975246	30.06683236745696	-6.067819491518286
251	33.753793774669134	30.06683236745696	-3.6869614072121735
252	32.88357014521807	30.06683236745696	-2.8167377777611122
253	33.345133278309675	30.06683236745696	-3.278300910852714
254	34.46220067466783	30.06683236745696	-4.395368307210866
255	35.47914142522842	30.06683236745696	-5.412309057771459
256	35.60061549097867	30.06683236745696	-5.533783123521708
257	34.50824970531244	30.06683236745696	-4.441417337855476
258	32.24203056703061	30.06683236745696	-2.17519819957365
259	29.27920630827373	30.06683236745696	0.787626059183232
260	26.01795968050948	30.06683236745696	4.04887268694748
261	22.95527836065208	30.06683236745696	7.11155400680488
262	20.34997582917856	30.06683236745696	9.7168565382784
263	18.59939489382981	30.06683236745696	11.46743747362715
264	17.822729436741838	30.06683236745696	12.244102930715123
265	18.397708961474223	30.06683236745696	11.669123405982738
266	20.264904228631508	30.06683236745696	9.801928138825453
267	23.28536387927653	30.06683236745696	6.78146848818043
268	27.101842774957333	30.06683236745696	2.9649895924996272
269	31.09836186253836	30.06683236745696	-1.0315294950814007
270	34.718237358044576	30.06683236745696	-4.651404990587615
271	37.18617826198181	30.06683236745696	-7.119345894524848
272	38.26324594606263	30.06683236745696	-8.196413578605672
273	37.84975773693503	30.06683236745696	-7.782925369478072
274	36.66105311009039	30.06683236745696	-6.594220742633432
275	35.07439180689903	30.06683236745696	-5.007559439442069
276	34.142917913366034	30.06683236745696	-4.0760855459090735
277	34.12434670618552	30.06683236745696	-4.057514338728559
278	35.15756245706194	30.06683236745696	-5.090730089604982
279	37.0835840101372	30.06683236745696	-7.016751642680241
280	39.54513337975618	30.06683236745696	-9.47830101229922
281	42.04601524691845	30.06683236745696	-11.97918287946149
282	44.348142615179256	30.06683236745696	-14.281310247722296
283	46.09429113913279	30.06683236745696	-16.027458771675832
284	46.92682653768532	30.06683236745696	-16.85999417022836
285	46.56751842236139	30.06683236745696	-16.500686054904428
286	45.09586422906557	30.06683236745696	-15.029031861608608
287	42.69066818076891	30.06683236745696	-12.623835813311949
288	39.868489183575605	30.06683236745696	-9.801656816118644
289	37.26570266519485	30.06683236745696	-7.198870297737891
290	35.21989735427002	30.06683236745696	-5.153064986813057
291	34.505989997212566	30.06683236745696	-4.439157629755606
292	34.94495653155474	30.06683236745696	-4.878124164097777
293	36.297835305647936	30.06683236745696	-6.231002938190976
294	37.98854466885638	30.06683236745696	-7.921712301399417
295	39.36084964777336	30.06683236745696	-9.294017280316396
296	39.85863602841914	30.06683236745696	-9.79180366096218
297	38.925614099505424	30.06683236745696	-8.858781732048463
298	36.58181084283888	30.06683236745696	-6.514978475381916
299	32.78708799547627	30.06683236745696	-2.7202556280193093
300	28.21678861158796	30.06683236745696	1.8500437558690024
301	23.50642412877977	30.06683236745696	6.560408238677191
302	19.47083983736684	30.06683236745696	10.595992530090122
303	16.964662104279057	30.06683236745696	13.102170263177904
304	16.226975985944478	30.06683236745696	13.839856381512483
305	17.6158609103731	30.06683236745696	12.45097145708386
306	20.555463979349952	30.06683236745696	9.511368388107009
307	24.44941480335536	30.06683236745696	5.617417564101601
308	28.502595407385343	30.06683236745696	1.564236960071618
309	31.720896943121545	30.06683236745696	-1.6540645756645844
310	33.60685388121044	30.06683236745696	-3.54002151375348
311	33.74295330178103	30.06683236745696	-3.676120934324068
312	32.40767011744197	30.06683236745696	-2.340837749985006
313	30.17775394987183	30.06683236745696	-0.11092158241486771
314	28.1073756453373	30.06683236745696	1.9594567221196613
315	26.95241692570601	30.06683236745696	3.1144154417509498
316	27.051261821626667	30.06683236745696	3.0155705458302933
317	28.364223761275863	30.06683236745696	1.7026086061810979
318	30.572671274743414	30.06683236745696	-0.5058389072864529
319	32.980194869386935	30.06683236745696	-2.9133625019299743
320	34.73149968682992	30.06683236745696	-4.66466731937296
321	35.706767263292704	30.06683236745696	-5.639934895835744
322	35.80711062634026	30.06683236745696	-5.740278258883301
323	35.17252466830064	46.18278388679264	11.010259218492003
324	34.340520190847826	46.18278388679264	11.842263695944816
325	33.74849765107166	46.18278388679264	12.434286235720982
326	33.535152737712565	46.18278388679264	12.647631149080077
327	34.01720192681603	46.18278388679264	12.165581959976613
328	35.610894680594015	46.18278388679264	10.571889206198627
329	39.11045677281368	46.18278388679264	7.0723271139789645
330	45.64824581318368	46.18278388679264	0.5345380736089638
331	56.13904813247626	46.18278388679264	-9.95626424568362
332	70.96046488058556	46.18278388679264	-24.77768099379292
333	88.9605834803923	108.199056875357	19.2384733949647
334	108.53016873596756	108.199056875357	-0.3311118606105623
335	127.10641840971113	108.199056875357	-18.907361534354123
336	142.32499475292326	141.8495649053995	-0.4754298475237704
337	152.91505268955035	141.8495649053995	-11.06548778415086
338	158.93639437908683	141.8495649053995	-17.086829473687345
339	161.22343044035546	141.8495649053995	-19.373865534955968
340	161.30556491522628	141.8495649053995	-19.456000009826795
341	160.45301082864904	141.8495649053995	-18.603445923249552
342	159.51871918482396	141.8495649053995	-17.669154279424475
343	158.66090504300456	141.8495649053995	-16.81134013760507
344	157.91920516465547	141.8495649053995	-16.069640259255976
345	156.99659316811443	141.8495649053995	-15.14702826271494
346	156.21287964183335	141.8495649053995	-14.363314736433864
347	155.52998281465392	141.8495649053995	-13.68041790925443
348	155.6248357172796	141.8495649053995	-13.77527081188012
349	156.49814068214044	141.8495649053995	-14.648575776740955
350	157.95117815675331	141.8495649053995	-16.101613251353825
351	159.64516850896933	141.8495649053995	-17.795603603569845
352	161.1222123211366	141.8495649053995	-19.27264741573711
353	162.36119011120053	141.8495649053995	-20.51162520580104
354	163.44026020071402	141.8495649053995	-21.590695295314532
355	164.61666427475797	141.8495649053995	-22.767099369358476
356	165.87041068610887	141.8495649053995	-24.02084578070938
357	166.48669614533782	141.8495649053995	-24.637131239938327
358	165.57252494786582	141.8495649053995	-23.722960042466326
359	162.67167945153375	141.8495649053995	-20.82211454613426
360	157.84428211822825	141.8495649053995	-15.99471721282876
361	151.7259910832493	141.8495649053995	-9.876426177849822
362	145.3691032096911	141.8495649053995	-3.519538304291615
363	140.00503618625618	141.8495649053995	1.8445287191433124
364	136.13022952840237	141.8495649053995	5.7193353769971225
365	134.14180005856537	141.8495649053995	7.707764846834124
366	133.70240652403623	141.8495649053995	8.147158381363255
367	134.05738335524603	141.8495649053995	7.792181550153458
368	135.08803678702026	141.8495649053995	6.761528118379232
369	136.15899919503153	141.8495649053995	5.690565710367963
370	137.58850695098005	141.8495649053995	4.261057954419442
371	139.21768887895604	141.8495649053995	2.63187602644345
372	141.5229237210046	141.8495649053995	0.32664118439490153
373	144.26573720041534	141.8495649053995	-2.416172295015855
374	147.42646713913092	141.8495649053995	-5.576902233731431
375	150.68692577145674	141.8495649053995	-8.837360866057253
376	153.57045338779443	141.8495649053995	-11.72088848239494
377	155.4207165877511	141.8495649053995	-13.571151682351598
378	155.64094781787554	141.8495649053995	-13.791382912476053
379	154.11159115615595	141.8495649053995	-12.262026250756463
380	150.95157422772792	141.8495649053995	-9.102009322328428
381	146.83708105954491	141.8495649053995	-4.987516154145425
382	142.66290399102553	141.8495649053995	-0.8133390856260405
383	139.20461357499647	141.8495649053995	2.6449513304030177
384	137.0986072029495	141.8495649053995	4.750957702449995
385	136.7230290818124	141.8495649053995	5.126535823587091
386	137.8193609657157	141.8495649053995	4.030203939683787
387	140.30798647634282	141.8495649053995	1.5415784290566705
388	143.4727769698482	141.8495649053995	-1.6232120644487225
389	146.716624431424	141.8495649053995	-4.867059526024519
390	149.50179417809244	141.8495649053995	-7.652229272692949
391	151.70841390988113	141.8495649053995	-9.858849004481641
392	152.93880674401993	141.8495649053995	-11.089241838620438
393	153.3327598357125	141.8495649053995	-11.483194930313005
394	153.208820042416	141.8495649053995	-11.359255137016504
395	152.60785941132357	141.8495649053995	-10.758294505924084
396	151.9678082556846	141.8495649053995	-10.118243350285098
397	151.6667855488219	141.8495649053995	-9.817220643422417
398	151.8041944571791	141.8495649053995	-9.954629551779618
399	152.59880152023237	141.8495649053995	-10.749236614832881
400	154.05000801041678	141.8495649053995	-12.200443105017285
401	156.23688872443955	141.8495649053995	-14.387323819040063
402	158.78124088884812	141.8495649053995	-16.931675983448628
403	161.7025455509352	141.8495649053995	-19.852980645535723
404	164.3248421303254	141.8495649053995	-22.475277224925918
405	166.4293784304165	141.8495649053995	-24.579813525017016
406	167.81743710881045	141.8495649053995	-25.967872203410963
407	168.48925595590157	141.8495649053995	-26.63969105050208
408	168.48504707842272	141.8495649053995	-26.635482173023235
409	167.36813164082417	141.8495649053995	-25.518566735424685
410	165.01987224745147	141.8495649053995	-23.170307342051984
411	161.2223802623866	141.8495649053995	-19.372815356987104
412	156.41314621421537	141.8495649053995	-14.563581308815884
413	151.4070045239219	141.8495649053995	-9.557439618522409
414	147.43595018339855	141.8495649053995	-5.586385277999057
415	145.0754581392568	141.8495649053995	-3.225893233857306
416	144.56352429817508	141.8495649053995	-2.7139593927755925
417	145.3430529730819	141.8495649053995	-3.4934880676824207
418	146.45938784253752	141.8495649053995	-4.609822937138034
419	146.95856036783383	141.8495649053995	-5.108995462434336
420	146.30398019680734	141.8495649053995	-4.454415291407855
421	144.5163545107178	141.8495649053995	-2.666789605318314
422	141.87431219198442	141.8495649053995	-0.024747286584926087
423	139.15351113667322	141.8495649053995	2.696053768726273
424	136.6920447015847	141.8495649053995	5.157520203814784
425	134.62896840737386	141.8495649053995	7.220596498025628
426	133.10257895429874	141.8495649053995	8.746985951100754
427	132.31072201640876	141.8495649053995	9.538842888990729
428	132.391634867356	141.8495649053995	9.457930038043486
429	133.42417368576838	141.8495649053995	8.42539121963111
430	135.74600069851448	141.8495649053995	6.103564206885011
431	139.15909357470815	141.8495649053995	2.690471330691338
432	143.56503667834323	141.8495649053995	-1.7154717729437436
433	148.64733584982997	141.8495649053995	-6.797770944430482
434	153.81056334827343	141.8495649053995	-11.960998442873944
435	158.4393435179888	141.8495649053995	-16.5897786125893
436	161.519798692831	141.8495649053995	-19.6702337874315
437	162.27619059196462	141.8495649053995	-20.42662568656513
438	160.76713060905246	141.8495649053995	-18.91756570365297
439	157.70705693977476	141.8495649053995	-15.85749203437527
440	154.1486106658138	141.8495649053995	-12.299045760414316
441	151.1453780701483	141.8495649053995	-9.295813164748807
442	149.39365624116414	141.8495649053995	-7.544091335764648
443	149.07326165174896	141.8495649053995	-7.223696746349475
444	149.7084181165547	141.8495649053995	-7.858853211155207
445	151.16029959880876	141.8495649053995	-9.310734693409273
446	153.07137870802163	141.8495649053995	-11.221813802622137
447	155.4606634347038	141.8495649053995	-13.611098529304314
448	158.12870007160558	141.8495649053995	-16.27913516620609
449	160.6571423634685	141.8495649053995	-18.807577458069005
450	162.56806698191252	141.8495649053995	-20.718502076513033
451	163.26450543772847	141.8495649053995	-21.414940532328984
452	162.84549348367176	141.8495649053995	-20.99592857827227
453	161.35088237419774	141.8495649053995	-19.50131746879825
454	159.814690347179	141.8495649053995	-17.96512544177952
455	158.8138025133672	141.8495649053995	-16.964237607967704
456	158.58756203403476	141.8495649053995	-16.73799712863527
457	158.95836898999693	141.8495649053995	-17.108804084597438
458	159.21194673601684	141.8495649053995	-17.362381830617352
459	158.3755791335787	141.8495649053995	-16.526014228179207
460	156.19111713847684	141.8495649053995	-14.341552233077351
461	152.7972544298322	141.8495649053995	-10.947689524432718
462	148.72946934092232	141.8495649053995	-6.879904435522832
463	144.8010841724294	141.8495649053995	-2.9515192670299086
464	141.48794531507366	141.8495649053995	0.36161959032583013
465	139.08740531024176	141.8495649053995	2.7621595951577262
466	137.26136091041843	141.8495649053995	4.588203994981058
467	135.8511475280206	141.8495649053995	5.9984173773789
468	134.34100980718307	141.8495649053995	7.508555098216419
469	132.8904962211704	141.8495649053995	8.959068684229095
470	131.55962600193476	141.8495649053995	10.28993890346473
471	130.58686248299222	141.8495649053995	11.262702422407273
472	130.3297802310579	141.8495649053995	11.519784674341594
473	130.60961769290753	141.8495649053995	11.239947212491955
474	131.10825935592374	141.8495649053995	10.741305549475754
475	131.42832977523568	141.8495649053995	10.421235130163808
476	131.1716388462816	141.8495649053995	10.67792605911788
477	130.45706920446918	141.8495649053995	11.392495700930311
478	129.93969516933174	141.8495649053995	11.909869736067748
479	130.23523323273588	141.8495649053995	11.61433167266361
480	131.92024896564573	141.8495649053995	9.929315939753764
481	134.69693950823824	141.8495649053995	7.152625397161245
482	137.5131165623671	141.8495649053995	4.3364483430324015
483	139.19685363704428	141.8495649053995	2.6527112683552048
484	138.5964525866853	141.8495649053995	3.2531123187141873
485	135.47369879395927	141.8495649053995	6.375866111440217
486	130.58393410389527	141.8495649053995	11.265630801504216
487	125.05946389407774	141.8495649053995	16.790101011321752
488	120.2310412616814	141.8495649053995	21.618523643718092
489	117.0913985870164	141.8495649053995	24.75816631838309
490	116.0377629743	141.8495649053995	25.811801931099495
491	117.30825384492532	141.8495649053995	24.54131106047417
492	120.64472885247642	141.8495649053995	21.20483605292307
493	125.82903605123596	141.8495649053995	16.02052885416353
494	132.3247717568442	141.8495649053995	9.52479314855529
495	138.9798752249108	141.8495649053995	2.8696896804886762
496	144.52308010130088	141.8495649053995	-2.6735151959013876
497	147.782190417746	141.8495649053995	-5.932625512346505
498	148.24031010419066	141.8495649053995	-6.390745198791166
499	146.1159790811882	141.8495649053995	-4.266414175788697
500	142.34246180456017	141.8495649053995	-0.4928968991606837
501	138.25078800424507	141.8495649053995	3.598776901154423
502	135.09271605201803	141.8495649053995	6.756848853381456
503	133.50426325653933	141.8495649053995	8.345301648860158
504	133.9624409700968	141.8495649053995	7.8871239353026965
505	136.38807346007292	141.8495649053995	5.461491445326573
506	140.12557945145494	141.8495649053995	1.7239854539445503
507	144.53925505111732	141.8495649053995	-2.689690145717833
508	148.81419534247954	141.8495649053995	-6.9646304370800465
509	152.27468494346118	141.8495649053995	-10.425120038061692
510	154.4630575115983	141.8495649053995	-12.613492606198804
511	155.20031228582906	141.8495649053995	-13.350747380429567
512	154.44644884765404	141.8495649053995	-12.59688394225455
513	152.47993980974326	141.8495649053995	-10.630374904343768
514	149.87710954487164	141.8495649053995	-8.027544639472154
515	147.35348521958502	141.8495649053995	-5.503920314185535
516	145.66415029349133	141.8495649053995	-3.8145853880918423
517	144.9880024884475	141.8495649053995	-3.1384375830480167
518	144.94749292965304	141.8495649053995	-3.097928024253548
519	144.9465155562644	141.8495649053995	-3.0969506508648976
520	144.28957183894437	141.8495649053995	-2.440006933544879
521	142.49955238844456	141.8495649053995	-0.6499874830450665
522	139.7748060453676	141.8495649053995	2.074758860031892
523	136.79095352235828	141.8495649053995	5.05861138304121
524	134.283519537907	141.8495649053995	7.566045367492478
525	132.78969058670094	141.8495649053995	9.059874318698547
526	132.8063872946879	141.8495649053995	9.04317761071158
527	133.93655193426258	141.8495649053995	7.913012971136908
528	136.43884446058104	141.8495649053995	5.410720444818452
529	139.6771029683536	141.8495649053995	2.172461937045881
530	143.25391311427796	141.8495649053995	-1.4043482088784742
531	146.59286996762586	141.8495649053995	-4.743305062226369
532	148.9584221602883	141.8495649053995	-7.108857254888818
533	149.6946528891551	141.8495649053995	-7.8450879837556045
534	148.7216251492012	141.8495649053995	-6.872060243801712
535	145.7805485010254	141.8495649053995	-3.930983595625918
536	141.50732022472693	141.8495649053995	0.3422446806725645
537	136.6178786306662	141.8495649053995	5.231686274733278
538	132.2254413482819	141.8495649053995	9.6241235571176
539	128.98641290203517	141.8495649053995	12.86315200336432
540	127.59646523879628	141.8495649053995	14.253099666603205
541	128.15455092958797	141.8495649053995	13.69501397581152
542	129.98405928404537	141.8495649053995	11.865505621354117
543	132.17035243258948	141.8495649053995	9.679212472810008
544	133.75909490053874	141.8495649053995	8.090470004860748
545	134.41272231226247	141.8495649053995	7.4368425931370155
546	134.25101263854316	141.8495649053995	7.598552266856331
547	133.9501541621168	141.8495649053995	7.8994107432826866
548	134.28578525525114	141.8495649053995	7.563779650148348
549	135.73488496394617	141.8495649053995	6.114679941453318
550	138.39665949876786	141.8495649053995	3.452905406631629
551	141.57510227722474	141.8495649053995	0.27446262817474576
552	144.91217424115456	141.8495649053995	-3.06260933575507
553	147.79201590275437	141.8495649053995	-5.942450997354882
554	149.71770714652604	141.8495649053995	-7.868142241126549
555	150.23323748070055	141.8495649053995	-8.383672575301063
556	149.31928579769914	141.8495649053995	-7.469720892299648
557	146.4793896883155	141.8495649053995	-4.6298247829160175
558	141.79275479684844	141.8495649053995	0.05681010855104773
559	135.5167886914091	141.8495649053995	6.3327762139904
560	128.4853622288643	141.8495649053995	13.3642026765352
561	122.04878173261238	141.8495649053995	19.800783172787106
562	117.43938951715636	141.8495649053995	24.410175388243132
563	115.59120635394964	141.8495649053995	26.258358551449845
564	116.26643458955692	141.8495649053995	25.583130315842567
565	118.59128833450428	141.8495649053995	23.258276570895205
566	120.85694270443986	141.8495649053995	20.99262220095963
567	121.61254246136087	141.8495649053995	20.237022444038615
568	120.40031790460716	141.8495649053995	21.449247000792326
569	117.43803152681852	141.8495649053995	24.41153337858097
570	113.83840123079337	141.8495649053995	28.011163674606124
571	111.07197437828006	141.8495649053995	30.77759052711943
572	110.05387856167256	141.8495649053995	31.795686343726928
573	111.38125254390889	141.8495649053995	30.468312361490604
574	114.85615161503095	141.8495649053995	26.993413290368537
575	119.7044789425043	141.8495649053995	22.145085962895195
576	125.27067710323485	141.8495649053995	16.578887802164644
577	130.77951162499636	141.8495649053995	11.07005328040313
578	135.51511618367277	141.8495649053995	6.334448721726716
579	139.21824877427758	141.8495649053995	2.631316131121906
580	142.1263290743987	141.8495649053995	-0.27676416899922174
581	144.51662361171924	141.8495649053995	-2.66705870631975
582	146.9451133705739	141.8495649053995	-5.095548465174403
583	149.55072083796284	141.8495649053995	-7.701155932563353
584	152.31357392452134	141.8495649053995	-10.464009019121846
585	154.93602957134232	141.8495649053995	-13.086464665942827
586	157.2991799837692	141.8495649053995	-15.449615078369703
587	159.08589735980576	141.8495649053995	-17.236332454406266
588	160.83344964992472	141.8495649053995	-18.983884744525227
589	162.44319497511907	141.8495649053995	-20.59363006971958
590	163.95479192147553	141.8495649053995	-22.105227016076043
591	165.3079316109359	141.8495649053995	-23.458366705536406
592	166.0445228491114	141.8495649053995	-24.1949579437119
593	166.1043504296585	141.8495649053995	-24.254785524259006
594	165.32804610103557	141.8495649053995	-23.47848119563608
595	163.95470652600426	141.8495649053995	-22.10514162060477
596	162.26318811581513	141.8495649053995	-20.413623210415636
597	160.5126370298554	141.8495649053995	-18.66307212445591
598	158.62392681604223	141.8495649053995	-16.77436191064274
599	156.63706538892308	141.8495649053995	-14.787500483523587
600	154.43254797028425	141.8495649053995	-12.582983064884758
601	152.30843655025745	141.8495649053995	-10.458871644857965
602	150.5821707384843	141.8495649053995	-8.732605833084818
603	149.8692121142539	141.8495649053995	-8.019647208854423
604	150.18888621958587	141.8495649053995	-8.339321314186378
605	151.66038207147136	141.8495649053995	-9.810817166071871
606	153.68739156533576	141.8495649053995	-11.837826659936269
607	155.73395233057855	141.8495649053995	-13.884387425179057
608	157.08499601876434	141.8495649053995	-15.235431113364854
609	157.22391948397438	141.8495649053995	-15.374354578574895
610	155.93193802062802	141.8495649053995	-14.082373115228535
611	153.44717028875874	141.8495649053995	-11.597605383359252
612	150.24636195961347	141.8495649053995	-8.396797054213977
613	147.34292345423108	141.8495649053995	-5.493358548831594
614	145.13446729767549	141.8495649053995	-3.2849023922759955
615	143.89936274750272	141.8495649053995	-2.0497978421032315
616	143.4790350903756	141.8495649053995	-1.6294701849760997
617	143.41683605220177	141.8495649053995	-1.567271146802284
618	143.27603229058224	141.8495649053995	-1.4264673851827467
619	142.75914642548054	141.8495649053995	-0.9095815200810478
620	141.6078165083456	141.8495649053995	0.24174839705389672
621	139.78272706496665	141.8495649053995	2.0668378404328394
622	137.163834118431	141.8495649053995	4.685730786968492
623	134.02902203387617	141.8495649053995	7.820542871523315
624	130.85411247933706	141.8495649053995	10.995452426062428
625	128.4334874740344	141.8495649053995	13.416077431365096
626	127.34286641300588	141.8495649053995	14.50669849239361
627	128.13861948734672	141.8495649053995	13.710945418052773
628	130.28449773657275	141.8495649053995	11.565067168826744
629	132.98584282159408	141.8495649053995	8.863722083805413
630	135.42854231720156	141.8495649053995	6.421022588197928
631	137.25500812028275	141.8495649053995	4.594556785116737
632	138.50547698525526	141.8495649053995	3.344087920144233
633	139.21968365732533	141.8495649053995	2.629881248074156
634	139.3975588214551	141.8495649053995	2.452006083944383
635	138.6617067453954	141.8495649053995	3.187858160004083
636	136.79341259299957	141.8495649053995	5.056152312399917
637	133.51461835285608	141.8495649053995	8.334946552543414
638	129.18285540875712	141.8495649053995	12.666709496642369
639	124.37451930257048	141.8495649053995	17.475045602829013
640	120.18189599133076	141.8495649053995	21.667668914068727
641	117.4591172870571	141.8495649053995	24.390447618342392
642	117.17975385500851	141.8495649053995	24.669811050390976
643	119.76111847010606	141.8495649053995	22.088446435293434
644	124.7469521710305	141.8495649053995	17.10261273436899
645	131.32328840573342	141.8495649053995	10.526276499666068
646	137.98056596010093	141.8495649053995	3.868998945298557
647	143.4473646982189	141.8495649053995	-1.5977997928194156
648	146.3316101432801	141.8495649053995	-4.482045237880612
649	146.235004898236	141.8495649053995	-4.385439992836524
650	143.39469644114826	141.8495649053995	-1.5451315357487658
651	138.6844700534254	141.8495649053995	3.1650948519740894
652	133.2174301363022	141.8495649053995	8.632134769097291
653	128.14715235147793	141.8495649053995	13.702412553921562
654	124.24957387403224	141.8495649053995	17.599991031367253
655	122.02261914694576	141.8495649053995	19.826945758453732
656	121.40678884113498	141.8495649053995	20.442776064264507
657	122.02434014178152	141.8495649053995	19.825224763617967
658	123.53696904800148	141.8495649053995	18.31259585739801
659	125.1097542700898	141.8495649053995	16.739810635309695
660	126.64297933318612	141.8495649053995	15.20658557221337
661	127.75897114505568	141.8495649053995	14.090593760343808
662	128.73587879820906	141.8495649053995	13.113686107190432
663	129.71284051869208	141.8495649053995	12.136724386707414
664	131.04726717904072	141.8495649053995	10.802297726358773
665	132.5995750614648	141.8495649053995	9.249989843934685
666	133.9913625981065	141.8495649053995	7.8582023072929985
667	134.9833652699869	141.8495649053995	6.866199635412585
668	135.63477786918617	141.8495649053995	6.214787036213323
669	136.10530705175114	141.8495649053995	5.7442578536483495
670	136.83323036513042	141.8495649053995	5.016334540269071
671	138.2376632642791	141.8495649053995	3.6119016411203972
672	140.06130776748972	141.8495649053995	1.788257137909767
673	141.966468146998	141.8495649053995	-0.11690324159852139
674	143.4960953022723	141.8495649053995	-1.6465303968728051
675	144.13236114513876	141.8495649053995	-2.2827962397392696
676	143.8947812324024	141.8495649053995	-2.045216327002919
677	142.46499274236925	141.8495649053995	-0.6154278369697579
678	139.7833435201797	141.8495649053995	2.066221385219791
679	135.96881661990773	141.8495649053995	5.880748285491762
680	131.12079329858733	141.8495649053995	10.72877160681216
681	125.73590797518165	141.8495649053995	16.113656930217843
682	120.6887948325703	141.8495649053995	21.160770072829195
683	116.97309365962138	141.8495649053995	24.876471245778106
684	115.36395048705153	141.8495649053995	26.485614418347964
685	116.45750670861014	141.8495649053995	25.39205819678935
686	119.97514088784988	141.8495649053995	21.874424017549615
687	125.32032390907769	141.8495649053995	16.529240996321803
688	131.57910794225637	141.8495649053995	10.270456963143118
689	137.42017614258083	141.8495649053995	4.429388762818661
690	141.84971732402963	141.8495649053995	-0.0001524186301367081
691	143.99305613728956	141.8495649053995	-2.143491231890067
692	143.98908446363174	141.8495649053995	-2.1395195582322515
693	142.65249578463676	141.8495649053995	-0.802930879237266
694	140.95797619384876	141.8495649053995	0.8915887115507246
695	140.33733807583957	141.8495649053995	1.5122268295599213
696	141.18898761898316	141.8495649053995	0.6605772864163271
697	143.91113335732229	141.8495649053995	-2.0615684519227955
698	148.22521238400594	141.8495649053995	-6.375647478606453
699	153.71304067095497	141.8495649053995	-11.863475765555478
700	159.95632554053378	141.8495649053995	-18.106760635134293
701	167.07314743782484	141.8495649053995	-25.223582532425354
702	174.94406819584157	141.8495649053995	-33.09450329044208
703	183.6087261896213	141.8495649053995	-41.75916128422182
704	192.27314199857955	141.8495649053995	-50.42357709318006
705	200.0235843707298	141.8495649053995	-58.1740194653303
706	205.66806740341912	141.8495649053995	-63.818502498019626
707	208.1534709110512	141.8495649053995	-66.3039060056517
708	206.96307854870787	141.8495649053995	-65.11351364330838
709	202.1958231377949	141.8495649053995	-60.3462582323954
710	194.3482473834079	141.8495649053995	-52.49868247800842
711	184.7516357987925	141.8495649053995	-42.90207089339302
712	174.4989405289096	141.8495649053995	-32.64937562351011
713	165.10052950252174	141.8495649053995	-23.25096459712225
714	156.81508284611124	141.8495649053995	-14.965517940711749
715	149.80168852459263	141.8495649053995	-7.952123619193145
716	144.14014186497064	141.8495649053995	-2.2905769595711547
717	139.75094502137068	141.8495649053995	2.098619884028807
718	137.84580122997426	141.8495649053995	4.003763675425233
719	139.75548389132297	141.8495649053995	2.0940810140765223
720	145.9162299774742	141.8495649053995	-4.066665072074699
721	155.83113025256995	141.8495649053995	-13.98156534717046
722	167.8113328431088	141.8495649053995	-25.96176793770931
723	179.55272418909175	196.018784837236	16.466060648144264
724	189.1880964182636	196.018784837236	6.830688418972414
725	196.06256015215223	196.018784837236	-0.04377531491621767
726	200.5930309582576	196.018784837236	-4.574246121021588
727	203.35540558168287	196.018784837236	-7.336620744446861
728	205.1637774370276	196.018784837236	-9.144992599791578
729	206.2162752197885	196.018784837236	-10.197490382552502
730	206.63204650597865	196.018784837236	-10.613261668742638
731	206.1136988086353	196.018784837236	-10.09491397139928
732	204.62226722795648	196.018784837236	-8.603482390720472
733	202.37718694362235	196.018784837236	-6.358402106386336
734	199.3985654697377	196.018784837236	-3.379780632501678
735	195.8452141401017	196.018784837236	0.17357069713432338
736	191.5969404758235	196.018784837236	4.421844361412525
737	186.4345048073396	196.018784837236	9.584280029896405
738	180.77440524967	196.018784837236	15.244379587566016
739	175.21270301226758	196.018784837236	20.80608182496843
740	170.722687823763	196.018784837236	25.296097013473002
741	168.3976012544527	196.018784837236	27.621183582783317
742	168.49594144579402	196.018784837236	27.522843391441995
743	170.898944813617	196.018784837236	25.11984002361902
744	174.89175721491864	196.018784837236	21.12702762231737
745	179.30229966007158	196.018784837236	16.71648517716443
746	183.11708996480507	196.018784837236	12.901694872430937
747	185.6204675969339	196.018784837236	10.398317240302106
748	186.4744148263105	196.018784837236	9.544370010925519
749	185.8574964727954	196.018784837236	10.161288364440622
750	184.2071787629689	196.018784837236	11.811606074267104
751	182.6564418181469	196.018784837236	13.36234301908911
752	181.7820524470382	196.018784837236	14.236732390197801
753	182.2997361604991	196.018784837236	13.719048676736918
754	184.09006154708555	196.018784837236	11.928723290150458
755	186.2186099157537	196.018784837236	9.800174921482323
756	188.0285980469785	196.018784837236	7.990186790257525
757	188.8436064840253	196.018784837236	7.175178353210725
758	188.4842055298724	196.018784837236	7.5345793073636
759	187.46737629658656	196.018784837236	8.551408540649447
760	186.56856396711424	196.018784837236	9.450220870121768
761	186.2856386448296	196.018784837236	9.733146192406423
762	186.61964049930788	196.018784837236	9.399144337928135
763	187.2329802133417	196.018784837236	8.785804623894307
764	187.35082428751383	196.018784837236	8.667960549722181
765	186.8536903132625	196.018784837236	9.165094523973522
766	185.9397974117485	196.018784837236	10.078987425487526
767	185.2448760332175	196.018784837236	10.773908804018504
768	184.96737719555887	196.018784837236	11.051407641677145
769	185.12680572147943	196.018784837236	10.891979115756584
770	185.2060274431068	196.018784837236	10.812757394129221
771	184.469945931242	196.018784837236	11.548838905994018
772	182.52133220418835	196.018784837236	13.497452633047658
773	179.7188743640492	196.018784837236	16.2999104731868
774	176.9571875453459	196.018784837236	19.06159729189011
775	174.8723999547538	196.018784837236	21.14638488248221
776	174.06006366178434	196.018784837236	21.95872117545167
777	174.34034755436215	196.018784837236	21.67843728287386
778	175.41442840658584	196.018784837236	20.60435643065017
779	177.1427753374457	196.018784837236	18.876009499790314
780	179.803827544998	196.018784837236	16.21495729223801
781	183.83569762941312	196.018784837236	12.183087207822894
782	189.21968616095177	196.018784837236	6.799098676284245
783	195.1022947808004	196.018784837236	0.916490056435606
784	200.13285680984592	196.018784837236	-4.114071972609906
785	203.07942778727264	196.018784837236	-7.060642950036623
786	203.3645871111856	196.018784837236	-7.345802273949602
787	201.32498188366293	196.018784837236	-5.306197046426917
788	197.9724873893892	196.018784837236	-1.9537025521531746
789	194.24013491598413	196.018784837236	1.7786499212518834
790	190.70423516117904	196.018784837236	5.31454967605697
791	187.50450082536912	196.018784837236	8.514284011866891
792	184.36352307101987	196.018784837236	11.655261766216142
793	181.36150982726912	196.018784837236	14.657275009966895
794	178.65752032578024	196.018784837236	17.361264511455772
795	176.68855031309596	196.018784837236	19.330234524140053
796	175.55368632261053	196.018784837236	20.46509851462548
797	175.4314066803201	196.018784837236	20.587378156915918
798	176.06363060152518	196.018784837236	19.955154235710836
799	177.15270446247922	196.018784837236	18.86608037475679
800	178.26218863272874	196.018784837236	17.756596204507275
801	178.93540875737762	196.018784837236	17.083376079858397
802	179.0338160001299	196.018784837236	16.984968837106123
803	178.25940723128673	196.018784837236	17.759377605949282
804	176.47239950806653	196.018784837236	19.546385329169482
805	173.9503879092252	196.018784837236	22.0683969280108
806	171.18915144532576	196.018784837236	24.82963339191025
807	169.04219399763434	196.018784837236	26.97659083960167
808	168.44280518094075	196.018784837236	27.57597965629526
809	169.74903255713372	196.018784837236	26.269752280102296
810	173.06115258075937	196.018784837236	22.957632256476643
811	177.92380449411957	196.018784837236	18.094980343116447
812	184.2387743972037	196.018784837236	11.7800104400323
813	191.3513547412071	196.018784837236	4.667430096028909
814	198.9237147683438	196.018784837236	-2.9049299311078016
815	206.0412555175864	196.018784837236	-10.02247068035038
816	211.5703832354525	196.018784837236	-15.551598398216498
817	214.5364088509919	196.018784837236	-18.517624013755892
818	214.0637140752789	196.018784837236	-18.044929238042897
819	210.4896017250853	196.018784837236	-14.470816887849281
820	204.54900714983404	196.018784837236	-8.530222312598028
821	197.8518024926024	196.018784837236	-1.8330176553663762
822	191.9485112366225	196.018784837236	4.070273600613518
823	187.5750000700452	196.018784837236	8.443784767190806
824	185.2287460983627	196.018784837236	10.790038738873307
825	184.3536497529165	196.018784837236	11.665135084319502
826	184.4724684110113	196.018784837236	11.546316426224706
827	185.08804769758075	196.018784837236	10.930737139655264
828	186.10039385969816	196.018784837236	9.918390977537854
829	187.1911326237704	196.018784837236	8.827652213465626
830	188.00287923291995	196.018784837236	8.01590560431606
831	188.21865826187872	196.018784837236	7.800126575357297
832	187.2834027296981	196.018784837236	8.735382107537902
833	185.01917724928745	196.018784837236	10.99960758794856
834	182.00273235904663	196.018784837236	14.01605247818938
835	179.00816050459804	196.018784837236	17.010624332637974
836	177.08712612558867	196.018784837236	18.931658711647344
837	176.99313074802438	196.018784837236	19.025654089211628
838	178.92360276421658	196.018784837236	17.09518207301943
839	182.938189230724	196.018784837236	13.08059560651202
840	188.2230026462525	196.018784837236	7.795782190983516
841	193.72604949154496	196.018784837236	2.2927353456910566
842	197.9580704935468	196.018784837236	-1.9392856563108012
843	200.1045291884157	196.018784837236	-4.085744351179699
844	199.5888592058056	196.018784837236	-3.5700743685695784
845	196.33098760464776	196.018784837236	-0.3122027674117476
846	191.4824794619795	196.018784837236	4.536305375256518
847	186.3347322979096	196.018784837236	9.684052539326416
848	182.3583721160498	196.018784837236	13.66041272118622
849	180.82557163303392	196.018784837236	15.193213204202095
850	181.8959805479373	196.018784837236	14.1228042892987
851	185.1328837610276	196.018784837236	10.885901076208398
852	189.40411254952056	196.018784837236	6.61467228771545
853	193.49735750538247	196.018784837236	2.5214273318535447
854	196.3793817648676	196.018784837236	-0.36059692763157614
855	198.2481904127868	196.018784837236	-2.2294055755507998
856	199.69951929416487	196.018784837236	-3.6807344569288603
857	201.46834851271305	196.018784837236	-5.449563675477037
858	203.8526385142506	196.018784837236	-7.833853677014588
859	207.01183345311944	196.018784837236	-10.993048615883424
860	210.1118215669792	196.018784837236	-14.093036729743176
861	212.1794206234012	196.018784837236	-16.160635786165187
862	212.5388957381908	196.018784837236	-16.52011090095479
863	210.5741255304103	196.018784837236	-14.555340693174287
864	206.64212818625705	196.018784837236	-10.623343349021042
865	201.676500223485	196.018784837236	-5.657715386248981
866	196.5910000724686	196.018784837236	-0.5722152352325907
867	192.3788380448339	196.018784837236	3.6399467924020996
868	189.2586078933268	196.018784837236	6.760176943909215
869	187.05147636256896	196.018784837236	8.96730847466705
870	185.3406144925171	196.018784837236	10.678170344718922
871	183.8881219863443	196.018784837236	12.130662850891724
872	182.99279014349264	196.018784837236	13.025994693743371
873	182.9925565687327	196.018784837236	13.026228268503303
874	184.26566931943483	196.018784837236	11.753115517801177
875	186.93114607415745	196.018784837236	9.087638763078559
876	190.75019195639817	196.018784837236	5.2685928808378435
877	195.20582988544976	196.018784837236	0.8129549517862529
878	200.059082265224	196.018784837236	-4.04029742798798
879	204.73297636037427	196.018784837236	-8.714191523138254
880	209.02820347771643	196.018784837236	-13.009418640480419
881	212.7258529313453	196.018784837236	-16.707068094109275
882	215.3286291462691	196.018784837236	-19.309844309033082
883	216.75709767279028	196.018784837236	-20.738312835554268
884	216.8124185583544	196.018784837236	-20.793633721118397
885	215.495587685966	196.018784837236	-19.47680284872999
886	213.0459558897764	196.018784837236	-17.027171052540382
887	209.8221687230408	196.018784837236	-13.803383885804777
888	206.28239780766503	196.018784837236	-10.263612970429023
889	203.24196770211023	196.018784837236	-7.223182864874218
890	201.4760883907048	196.018784837236	-5.45730355346879
891	201.48072583342	196.018784837236	-5.4619409961839835
892	203.43361274205927	196.018784837236	-7.414827904823255
893	206.6980143082512	196.018784837236	-10.67922947101519
894	210.61689288648105	196.018784837236	-14.598108049245042
895	214.1366747100085	196.018784837236	-18.11788987277248
896	216.8595827237837	196.018784837236	-20.840797886547676
897	218.54662950650143	196.018784837236	-22.52784466926542
898	219.2973140215712	196.018784837236	-23.278529184335184
899	219.03267798670143	196.018784837236	-23.013893149465417
900	217.65417001138752	196.018784837236	-21.63538517415151
901	214.90491683835336	196.018784837236	-18.886132001117346
902	211.0842450114058	196.018784837236	-15.0654601741698
903	206.80879113263103	196.018784837236	-10.790006295395017
904	202.9529601975716	196.018784837236	-6.934175360335587
905	200.37024791111963	196.018784837236	-4.351463073883622
906	199.1790678447124	196.018784837236	-3.16028300747638
907	199.04057841582977	196.018784837236	-3.0217935785937584
908	199.53724168589773	196.018784837236	-3.518456848661714
909	200.1724025247524	196.018784837236	-4.153617687516402
910	200.6681636262535	196.018784837236	-4.649378789017476
911	200.5674421720816	196.018784837236	-4.548657334845586
912	199.83039612805948	196.018784837236	-3.811611290823464
913	198.25781592055472	196.018784837236	-2.2390310833187073
914	195.86941056215863	196.018784837236	0.14937427507737766
915	193.06286845298783	196.018784837236	2.9559163842481837
916	190.17688853079383	196.018784837236	5.84189630644218
917	187.68942053055508	196.018784837236	8.32936430668093
918	185.7602392422629	196.018784837236	10.2585455949731
919	184.2103649417997	196.018784837236	11.808419895436316
920	183.03941934897856	196.018784837236	12.979365488257457
921	181.90915371784428	196.018784837236	14.109631119391736
922	180.77958710704064	196.018784837236	15.239197730195372
923	179.84923611501785	196.018784837236	16.169548722218167
924	179.0386137884587	196.018784837236	16.980171048777322
925	178.78470717078525	196.018784837236	17.23407766645076
926	179.56367262943132	196.018784837236	16.45511220780469
927	181.87207003670736	196.018784837236	14.146714800528656
928	186.10663261259987	196.018784837236	9.912152224636145
929	191.82985461880497	196.018784837236	4.1889302184310395
930	197.9091870794345	196.018784837236	-1.8904022421984905
931	203.0929911925849	196.018784837236	-7.074206355348878
932	206.2294165900086	196.018784837236	-10.2106317527726
933	207.22014491057365	196.018784837236	-11.20136007333764
934	206.8612340001045	196.018784837236	-10.84244916286849
935	206.1072455353638	196.018784837236	-10.08846069812779
936	205.93198102307173	196.018784837236	-9.913196185835716
937	206.77177121218625	196.018784837236	-10.75298637495024
938	208.0886414644387	196.018784837236	-12.069856627202682
939	209.34472504186	196.018784837236	-13.325940204623976
940	209.764388220738	196.018784837236	-13.745603383501987
941	208.85078643478067	196.018784837236	-12.83200159754466
942	206.68411697049527	196.018784837236	-10.665332133259255
943	203.2053695965921	196.018784837236	-7.186584759356094
944	198.85231780279813	196.018784837236	-2.8335329655621138
945	193.9822254431085	196.018784837236	2.036559394127522
946	189.09190365464173	196.018784837236	6.926881182594286
947	184.65749498598444	196.018784837236	11.36128985125157
948	181.07626121661184	196.018784837236	14.942523620624172
949	178.7654324055448	196.018784837236	17.253352431691212
950	178.3811305681716	196.018784837236	17.6376542690644
951	179.90441477689973	196.018784837236	16.114370060336284
952	183.5151147482647	196.018784837236	12.503670088971319
953	188.83656693744248	196.018784837236	7.182217899793528
954	195.23321892099423	196.018784837236	0.7855659162417794
955	202.0883632321668	196.018784837236	-6.069578394930801
956	209.1028434064464	196.018784837236	-13.084058569210384
957	216.13584775455632	196.018784837236	-20.11706291732031
958	223.86170553094627	196.018784837236	-27.842920693710255
959	232.91588648070632	245.58975081593115	12.673864335224835
960	243.596967223543	245.58975081593115	1.9927835923881503
961	255.4692215360124	245.58975081593115	-9.879470720081258
962	267.4217591039093	245.58975081593115	-21.83200828797817
963	277.7471096348792	245.58975081593115	-32.15735881894807
964	285.0751276796785	245.58975081593115	-39.48537686374732
965	288.53130916290144	245.58975081593115	-42.94155834697028
966	288.2537660493384	245.58975081593115	-42.66401523340727
967	285.19553751602217	245.58975081593115	-39.605786700091016
968	280.6275249848042	245.58975081593115	-35.03777416887306
969	276.1985884768855	245.58975081593115	-30.60883766095435
970	272.6040402334168	245.58975081593115	-27.014289417485656
971	270.4000730022215	245.58975081593115	-24.810322186290364
972	268.9706893307029	245.58975081593115	-23.380938514771742
973	267.58050487414977	245.58975081593115	-21.990754058218613
974	265.5338067316465	245.58975081593115	-19.944055915715353
975	262.7113917417967	245.58975081593115	-17.121640925865563
976	259.4706826153683	245.58975081593115	-13.880931799437121
977	256.5862707258712	245.58975081593115	-10.996519909940048
978	254.7138923772773	245.58975081593115	-9.124141561346136
979	254.5089549409832	245.58975081593115	-8.919204125052033
980	256.24990575666226	245.58975081593115	-10.660154940731104
981	259.65882564302984	245.58975081593115	-14.069074827098689
982	264.63734040522394	245.58975081593115	-19.047589589292784
983	270.4314510091468	245.58975081593115	-24.841700193215672
984	276.78393600600106	289.1154657974363	12.33152979143523
985	283.0594230069814	289.1154657974363	6.05604279045491
986	289.05940559737274	289.1154657974363	0.05606020006354129
987	294.3264403407582	289.1154657974363	-5.210974543321925
988	298.3832742129624	289.1154657974363	-9.267808415526133
989	300.8521055889598	289.1154657974363	-11.736639791523487
990	301.7327081583972	289.1154657974363	-12.617242360960915
991	301.3228760446735	289.1154657974363	-12.207410247237192
992	300.2778394868381	289.1154657974363	-11.162373689401818
993	299.0934161175207	289.1154657974363	-9.977950320084403
994	297.8482965365501	289.1154657974363	-8.732830739113808
995	296.10468289309887	289.1154657974363	-6.989217095662582
996	293.4850860656481	289.1154657974363	-4.369620268211804
997	289.6919347407116	289.1154657974363	-0.5764689432753016
998	285.02417298075403	289.1154657974363	4.091292816682255
999	280.6548381939103	289.1154657974363	8.460627603526007
1000	277.4782233882956	289.1154657974363	11.637242409140697
1001	276.0904333168825	289.1154657974363	13.025032480553762
1002	276.59000121204366	289.1154657974363	12.525464585392626
1003	278.5391045918498	289.1154657974363	10.576361205586466
1004	281.00323366334334	289.1154657974363	8.112232134092949
1005	283.5849045151095	289.1154657974363	5.530561282326801
1006	286.04628257059363	289.1154657974363	3.0691832268426538
1007	288.3486084439716	289.1154657974363	0.7668573534646725
1008	290.47237914964006	289.1154657974363	-1.356913352203776
1009	292.35798972979154	289.1154657974363	-3.2425239323552546
1010	293.48856176469195	289.1154657974363	-4.373095967255665
1011	293.2877605085163	289.1154657974363	-4.172294711080042
1012	291.1589387064557	289.1154657974363	-2.0434729090193855
1013	286.5857358591982	289.1154657974363	2.529729938238063
1014	279.84684632900365	289.1154657974363	9.268619468432632
1015	271.67804849067096	245.58975081593115	-26.088297674739806
1016	263.0935308301327	245.58975081593115	-17.50378001420154
1017	255.2855574600091	245.58975081593115	-9.695806644077948
1018	249.4066513200281	245.58975081593115	-3.8169005040969353
1019	245.992289875209	245.58975081593115	-0.40253905927784217
1020	245.10088709852715	245.58975081593115	0.48886371740400136
1021	246.4730966108279	245.58975081593115	-0.8833457948967407
1022	249.1347062538677	245.58975081593115	-3.544955437936551
1023	252.35059721188128	245.58975081593115	-6.760846395950125
1024	255.6051879987628	245.58975081593115	-10.015437182831647
1025	258.60169805034405	245.58975081593115	-13.0119472344129
1026	261.3009287510584	245.58975081593115	-15.711177935127239
1027	263.98152249444166	245.58975081593115	-18.39177167851051
1028	266.9609187581597	245.58975081593115	-21.371167942228567
1029	270.51687062171635	245.58975081593115	-24.927119805785196
1030	274.82737793672726	245.58975081593115	-29.237627120796105
1031	280.11082694158057	245.58975081593115	-34.521076125649415
1032	286.06923622894755	245.58975081593115	-40.47948541301639
1033	292.64350880572664	245.58975081593115	-47.053757989795486
1034	299.0197395581259	245.58975081593115	-53.42998874219472
1035	304.2847102112374	245.58975081593115	-58.69495939530623
1036	306.8098096466287	245.58975081593115	-61.22005883069755
1037	304.846980495128	245.58975081593115	-59.257229679196826
1038	297.56197507883763	245.58975081593115	-51.97222426290648
1039	285.1138409563883	245.58975081593115	-39.52409014045713
1040	269.17089549651183	245.58975081593115	-23.581144680580678
1041	252.1363095699168	245.58975081593115	-6.546558753985636
1042	236.6119401432848	245.58975081593115	8.977810672646342
1043	224.2062489077656	245.58975081593115	21.383501908165556
1044	215.59399764614176	196.018784837236	-19.575212808905746
1045	210.6556137327061	196.018784837236	-14.636828895470074
1046	208.3772104691193	196.018784837236	-12.358425631883279
1047	207.66557034190924	196.018784837236	-11.646785504673232
1048	207.2885251515448	196.018784837236	-11.269740314308791
1049	206.23291046493063	196.018784837236	-10.214125627694614
1050	204.02265094051543	196.018784837236	-8.003866103279421
1051	201.334095440397	196.018784837236	-5.315310603160981
1052	199.12168307685107	196.018784837236	-3.102898239615058
1053	198.43945834610707	196.018784837236	-2.4206735088710616
1054	200.1023176136717	196.018784837236	-4.083532776435675
1055	203.8724675079838	196.018784837236	-7.853682670747787
1056	209.0551161539849	196.018784837236	-13.036331316748885
1057	214.438765696855	196.018784837236	-18.41998085961899
1058	218.8118595979529	196.018784837236	-22.793074760716877
1059	221.7768905925762	196.018784837236	-25.758105755340182
1060	223.1146044847706	196.018784837236	-27.095819647534597
1061	223.2411172876337	196.018784837236	-27.222332450397687
1062	222.7712737415193	196.018784837236	-26.752488904283297
1063	222.1411845077386	196.018784837236	-26.122399670502574
1064	221.9267818141612	196.018784837236	-25.907996976925176
1065	221.98888995465933	196.018784837236	-25.970105117423316
1066	222.20868309766792	196.018784837236	-26.189898260431903
1067	222.0298973366577	196.018784837236	-26.0111124994217
1068	220.8963140108568	196.018784837236	-24.877529173620786
1069	218.4703427871956	196.018784837236	-22.45155794995958
1070	214.59340509967177	196.018784837236	-18.574620262435758
1071	209.42491410081897	196.018784837236	-13.406129263582955
1072	203.28339961904777	196.018784837236	-7.264614781811758
1073	196.60631659285963	196.018784837236	-0.5875317556236155
1074	190.327645405714	196.018784837236	5.691139431522004
1075	185.40064957594387	196.018784837236	10.618135261292139
1076	182.7388534038608	196.018784837236	13.279931433375225
1077	182.95747172912647	196.018784837236	13.061313108109545
1078	185.6984383943681	196.018784837236	10.320346442867901
1079	190.08738067856888	196.018784837236	5.931404158667135
1080	195.27109653546125	196.018784837236	0.7476883017747582
1081	200.0386420884048	196.018784837236	-4.019857251168787
1082	204.13253422404608	196.018784837236	-8.11374938681007
1083	207.03687741811183	196.018784837236	-11.018092580875816
1084	208.33336825918465	196.018784837236	-12.31458342194864
1085	208.15992664017773	196.018784837236	-12.141141802941718
1086	206.7139764610276	196.018784837236	-10.695191623791601
1087	204.4914309102112	196.018784837236	-8.47264607297518
1088	201.7302642868984	196.018784837236	-5.7114794496623915
1089	198.94725700510247	196.018784837236	-2.9284721678664596
1090	196.5403603712296	196.018784837236	-0.5215755339935981
1091	194.9671616048252	196.018784837236	1.0516232324108046
1092	194.5661794643542	196.018784837236	1.4526053728818056
1093	195.576891560458	196.018784837236	0.4418932767780177
1094	198.019970150211	196.018784837236	-2.0011853129749966
1095	201.5380734878452	196.018784837236	-5.519288650609184
1096	205.33597612515865	196.018784837236	-9.31719128792264
1097	208.53802737033192	196.018784837236	-12.519242533095905
1098	210.58671753060463	196.018784837236	-14.567932693368618
1099	210.9645055540381	196.018784837236	-14.9457207168021
1100	210.0286805765204	196.018784837236	-14.009895739284389
1101	208.6539491762836	196.018784837236	-12.635164339047577
1102	207.5562127968481	196.018784837236	-11.537427959612074
1103	207.252969955948	196.018784837236	-11.234185118711991
1104	207.4668410529381	196.018784837236	-11.448056215702081
1105	207.91983902888663	196.018784837236	-11.901054191650616
1106	208.2151217090297	196.018784837236	-12.196336871793676
1107	208.35267583156468	196.018784837236	-12.33389099432867
1108	208.6501441484824	196.018784837236	-12.631359311246399
1109	209.3057505402681	196.018784837236	-13.286965703032081
1110	210.49770702424183	196.018784837236	-14.478922187005821
1111	211.9278490312924	196.018784837236	-15.909064194056384
1112	212.76137728732323	196.018784837236	-16.742592450087216
1113	212.12466618287573	196.018784837236	-16.105881345639716
1114	209.30272300433768	196.018784837236	-13.283938167101667
1115	204.0576074747882	196.018784837236	-8.038822637552187
1116	196.92597038172727	196.018784837236	-0.9071855444912558
1117	188.80175545311664	196.018784837236	7.217029384119371
1118	180.738053544336	196.018784837236	15.280731292900015
1119	173.60878444310453	196.018784837236	22.410000394131487
1120	168.08948904673247	196.018784837236	27.929295790503545
1121	164.25954680963827	196.018784837236	31.759238027597746
1122	161.95988594883562	196.018784837236	34.05889888840039
1123	161.3493699742085	196.018784837236	34.6694148630275
1124	162.12950474846747	196.018784837236	33.889280088768544
1125	164.33954646739522	196.018784837236	31.67923836984079
1126	167.3234055581558	196.018784837236	28.695379279080214
1127	170.1668146379854	196.018784837236	25.851970199250616
1128	172.09493938513066	196.018784837236	23.923845452105354
1129	172.63129217212946	196.018784837236	23.38749266510655
1130	172.4122547668814	196.018784837236	23.60653007035461
1131	172.27245916999283	196.018784837236	23.746325667243184
1132	173.94092421546378	196.018784837236	22.07786062177223
1133	177.9936346849376	196.018784837236	18.02515015229841
1134	184.5293626835152	196.018784837236	11.489422153720824
1135	192.6139234309213	196.018784837236	3.4048614063147227
1136	200.67749037349887	196.018784837236	-4.6587055362628575
1137	206.9716402757157	196.018784837236	-10.952855438479702
1138	209.8875909605993	196.018784837236	-13.8688061233633
1139	209.08834631859207	196.018784837236	-13.069561481356061
1140	204.9720576606308	196.018784837236	-8.953272823394798
1141	198.94998115626544	196.018784837236	-2.931196319029425
1142	192.39349052057625	196.018784837236	3.6252943166597618
1143	186.47483411008653	196.018784837236	9.543950727149479
1144	181.4322040816264	196.018784837236	14.586580755609617
1145	177.36402129553318	196.018784837236	18.654763541702835
1146	174.17002584176356	196.018784837236	21.84875899547245
1147	171.94878303087427	196.018784837236	24.070001806361745
1148	170.99782123358767	196.018784837236	25.02096360364834
1149	171.49614852075143	196.018784837236	24.52263631648458
1150	173.24533395626162	196.018784837236	22.773450880974394
1151	175.78869852241877	196.018784837236	20.230086314817243
1152	178.56987248662307	196.018784837236	17.448912350612943
1153	181.60864937030868	196.018784837236	14.41013546692733
1154	184.94483828163453	196.018784837236	11.07394655560148
1155	188.8573417103974	196.018784837236	7.161443126838606
1156	193.446425227536	196.018784837236	2.5723596097000154
1157	198.6529419220539	196.018784837236	-2.6341570848179003
1158	203.7816608110142	196.018784837236	-7.762875973778193
1159	208.07658595800723	196.018784837236	-12.057801120771217
1160	210.5235693567701	196.018784837236	-14.504784519534098
1161	210.44592847918403	196.018784837236	-14.427143641948021
1162	207.7638088505253	196.018784837236	-11.745024013289282
1163	202.87487081092792	196.018784837236	-6.856085973691904
1164	196.73330415888933	196.018784837236	-0.714519321653313
1165	190.5911122552332	196.018784837236	5.427672582002799
1166	185.66041670727003	196.018784837236	10.358368129965982
1167	182.6364237367221	196.018784837236	13.382361100513918
1168	181.63859022891216	196.018784837236	14.380194608323848
1169	181.8923432838124	196.018784837236	14.126441553423604
1170	182.2659390988084	196.018784837236	13.752845738427624
1171	181.74683492567075	196.018784837236	14.271949911565258
1172	180.0375002792037	196.018784837236	15.981284558032314
1173	177.71456283947515	196.018784837236	18.304221997760862
1174	175.91017311873603	196.018784837236	20.108611718499986
1175	175.57761525980874	196.018784837236	20.441169577427274
1176	177.15344526026485	196.018784837236	18.865339576971166
1177	180.557303440104	196.018784837236	15.461481397132019
1178	184.9142742091045	196.018784837236	11.104510628131521
1179	189.09125519742605	196.018784837236	6.927529639809961
1180	192.27277539717585	196.018784837236	3.7460094400601633
1181	194.14083686827524	196.018784837236	1.8779479689607683
1182	194.71500782119216	196.018784837236	1.3037770160438527
1183	194.8697530916366	196.018784837236	1.149031745599416
1184	194.82477788641808	196.018784837236	1.1940069508179363
1185	194.6407847506477	196.018784837236	1.3780000865883153
1186	193.5841123701361	196.018784837236	2.434672467099915
1187	190.9596965464333	196.018784837236	5.05908829080272
1188	186.3105481808314	196.018784837236	9.708236656404608
1189	180.3507527150029	196.018784837236	15.668032122233114
1190	174.21167579485547	196.018784837236	21.807109042380546
1191	169.4021944040174	196.018784837236	26.61659043321862
1192	167.19376570208527	196.018784837236	28.82501913515074
1193	167.7262299772387	196.018784837236	28.292554859997324
1194	170.6626044427814	196.018784837236	25.35618039445461
1195	174.93125590071344	196.018784837236	21.087528936522574
1196	179.47992955132446	196.018784837236	16.538855285911552
1197	183.45419943365656	196.018784837236	12.564585403579457
1198	186.3172383265076	196.018784837236	9.701546510728406
1199	187.4916376914049	196.018784837236	8.527147145831123
1200	187.2744738368881	196.018784837236	8.74431100034792
1201	186.28104313783643	196.018784837236	9.737741699399578
1202	185.44513148379343	196.018784837236	10.57365335344258
1203	185.8801555122376	196.018784837236	10.13862932499842
1204	187.90482522868348	196.018784837236	8.113959608552534
1205	191.3212501798868	196.018784837236	4.697534657349223
1206	195.43438839063305	196.018784837236	0.5843964466029661
1207	199.36980993128515	196.018784837236	-3.3510250940491346
1208	202.65045656189744	196.018784837236	-6.63167172466143
1209	205.2358720135689	196.018784837236	-9.217087176332882
1210	207.3840163822445	196.018784837236	-11.365231545008498
1211	209.37249631864285	196.018784837236	-13.353711481406833
1212	211.08142906198609	196.018784837236	-15.062644224750073
1213	212.51083503299984	196.018784837236	-16.492050195763824
1214	213.2437173541872	196.018784837236	-17.224932516951185
1215	213.5190171843008	196.018784837236	-17.50023234706478
1216	213.059215132434	196.018784837236	-17.04043029519798
1217	211.825580302656	196.018784837236	-15.806795465419981
1218	209.73877095274787	196.018784837236	-13.719986115511858
1219	206.44123645541143	196.018784837236	-10.422451618175415
1220	201.83317071150003	196.018784837236	-5.814385874264019
1221	196.41135629342065	196.018784837236	-0.3925714561846405
1222	190.65235011139208	196.018784837236	5.366434725843931
1223	185.64921024970857	196.018784837236	10.369574587527438
1224	182.27569279393828	196.018784837236	13.743092043297736
1225	181.08803793671024	196.018784837236	14.930746900525776
1226	182.3240934921029	196.018784837236	13.694691345133123
1227	185.32736822175	196.018784837236	10.69141661548602
1228	188.96508919249112	196.018784837236	7.0536956447448915
1229	191.8266975208756	196.018784837236	4.192087316360414
1230	192.9787926032197	196.018784837236	3.0399922340163243
1231	192.2828523198645	196.018784837236	3.735932517371509
1232	190.17610510797925	196.018784837236	5.8426797292567585
1233	187.7119411542713	196.018784837236	8.306843682964711
1234	185.5657566332955	196.018784837236	10.453028203940505
1235	184.1348109536611	196.018784837236	11.883973883574924
1236	183.6774729093018	196.018784837236	12.341311927934214
1237	183.9746740914944	196.018784837236	12.04411074574162
1238	184.6090723706613	196.018784837236	11.409712466574717
1239	185.4215563618249	196.018784837236	10.5972284754111
1240	186.23352976006828	196.018784837236	9.785255077167733
1241	186.64774016307985	196.018784837236	9.371044674156167
1242	186.7046257045152	196.018784837236	9.314159132720818
1243	186.24542945057613	196.018784837236	9.773355386659887
1244	185.41000630000443	196.018784837236	10.608778537231586
1245	184.3971214212497	196.018784837236	11.621663415986319
1246	183.30559447979343	196.018784837236	12.713190357442585
1247	182.0556186892688	196.018784837236	13.9631661479672
1248	180.94451105831087	196.018784837236	15.074273778925146
1249	180.01123219289576	196.018784837236	16.00755264434025
1250	179.55402148330273	196.018784837236	16.46476335393328
1251	179.63283144361304	196.018784837236	16.38595339362297
1252	180.2681614659553	196.018784837236	15.75062337128071
1253	181.14245362036883	196.018784837236	14.876331216867186
1254	182.05708826739163	196.018784837236	13.961696569844378
1255	182.55432723560165	196.018784837236	13.464457601634365
1256	182.45484159527547	196.018784837236	13.563943241960544
1257	182.0562883882804	196.018784837236	13.96249644895562
1258	181.617504365996	196.018784837236	14.40128047124
1259	181.5564744303345	196.018784837236	14.462310406901508
1260	182.33126914008648	196.018784837236	13.687515697149536
1261	184.1012337554068	196.018784837236	11.917551081829203
1262	187.20367508175303	196.018784837236	8.815109755482979
1263	191.85634825441625	196.018784837236	4.162436582819765
1264	198.2570066608219	196.018784837236	-2.2382218235858886
1265	206.30563039612625	196.018784837236	-10.286845558890235
1266	214.96914351667448	196.018784837236	-18.950358679438466
1267	222.6583427649153	196.018784837236	-26.639557927679277
1268	227.5658025975053	196.018784837236	-31.547017760269284
1269	228.6393421035968	196.018784837236	-32.62055726636078
1270	225.34281971685283	196.018784837236	-29.324034879616818
1271	218.7097530503965	196.018784837236	-22.690968213160488
1272	210.3092300263628	196.018784837236	-14.290445189126785
1273	202.0674384445853	196.018784837236	-6.04865360734928
1274	195.7116765221371	196.018784837236	0.30710831509890113
1275	192.1351271161517	196.018784837236	3.883657721084319
1276	191.51636726300583	196.018784837236	4.502417574230179
1277	193.18061904202503	196.018784837236	2.8381657952109833
1278	196.2945267941231	196.018784837236	-0.2757419568870887
1279	199.96541879085825	196.018784837236	-3.9466339536222392
1280	203.4192768066436	196.018784837236	-7.400491969407597
1281	206.0402968218388	196.018784837236	-10.021511984602796
1282	207.2319116687072	196.018784837236	-11.213126831471186
1283	206.8149177128804	196.018784837236	-10.796132875644389
1284	204.7092398315812	196.018784837236	-8.690454994345174
1285	201.4909067466368	196.018784837236	-5.472121909400784
1286	197.87548165549487	196.018784837236	-1.856696818258854
1287	195.09490535994289	196.018784837236	0.9238794772931271
1288	193.40755564269008	196.018784837236	2.6112291945459276
1289	193.05154949110607	196.018784837236	2.9672353461299394
1290	193.9476601608864	196.018784837236	2.0711246763496263
1291	195.40017654191155	196.018784837236	0.6186082953244636
1292	197.07108674383204	196.018784837236	-1.0523019065960284
1293	198.5429857393504	196.018784837236	-2.524200902114387
1294	199.59684423276377	196.018784837236	-3.5780593955277595
1295	200.29249904037923	196.018784837236	-4.273714203143214
1296	200.9082379456707	196.018784837236	-4.8894531084346795
1297	201.3251120988924	196.018784837236	-5.306327261656378
1298	201.9606034598144	196.018784837236	-5.941818622578381
1299	202.81471959459708	196.018784837236	-6.795934757361067
1300	203.76811181597083	196.018784837236	-7.749326978734814
1301	204.66222691845013	196.018784837236	-8.643442081214118
1302	205.2586741046109	196.018784837236	-9.239889267374878
1303	205.45782325053364	196.018784837236	-9.439038413297624
1304	204.9012441218486	196.018784837236	-8.882459284612594
1305	203.4685867598461	196.018784837236	-7.449801922610078
1306	201.63578449270184	196.018784837236	-5.616999655465833
1307	199.62128077196363	196.018784837236	-3.6024959347276138
1308	198.00239974439563	196.018784837236	-1.9836149071596196
1309	197.07912771873856	196.018784837236	-1.0603428815025495
1310	196.47604933205247	196.018784837236	-0.4572644948164566
1311	195.73767216579284	196.018784837236	0.281112671443168
1312	194.54632675971976	196.018784837236	1.4724580775162508
1313	192.8020702238832	196.018784837236	3.2167146133528206
1314	190.8806861842829	196.018784837236	5.1380986529531185
1315	189.3369294226948	196.018784837236	6.681855414541218
1316	188.9046821927901	196.018784837236	7.114102644445921
1317	190.09973723596312	196.018784837236	5.919047601272894
1318	193.06106948291864	196.018784837236	2.957715354317372
1319	197.74971417700948	196.018784837236	-1.7309293397734677
1320	203.7685440364996	196.018784837236	-7.749759199263593
1321	210.26390367358857	196.018784837236	-14.24511883635256
1322	215.88460491599125	196.018784837236	-19.865820078755235
1323	219.95497108478656	196.018784837236	-23.936186247550552
1324	221.72032344061785	196.018784837236	-25.701538603381834
1325	221.14132328334264	196.018784837236	-25.12253844610663
1326	218.91438590328124	196.018784837236	-22.89560106604523
1327	215.45724834131084	196.018784837236	-19.438463504074832
1328	211.22718778923223	196.018784837236	-15.20840295199622
1329	206.4222932634247	196.018784837236	-10.403508426188694
1330	201.35986794234253	196.018784837236	-5.34108310510652
1331	196.63513204216264	196.018784837236	-0.6163472049266261
1332	192.98227620427213	196.018784837236	3.036508632963887
1333	191.05676040961777	196.018784837236	4.962024427618246
1334	190.9977276880097	196.018784837236	5.021057149226323
1335	192.46785824111936	196.018784837236	3.5509265961166534
1336	194.55378768413053	196.018784837236	1.464997153105486
1337	196.0442961765516	196.018784837236	-0.025511339315585246
1338	196.0453641356791	196.018784837236	-0.026579298443095922
1339	194.3181276311001	196.018784837236	1.7006572061359009
1340	190.8621806361737	196.018784837236	5.156604201062322
1341	186.21351947709385	196.018784837236	9.805265360142158
1342	181.1666322994849	196.018784837236	14.852152537751124
1343	176.65560804491207	196.018784837236	19.36317679232394
1344	173.67403949125406	196.018784837236	22.34474534598195
1345	172.79824098917055	196.018784837236	23.22054384806546
1346	174.58452750754094	196.018784837236	21.434257329695072
1347	178.75485645451357	196.018784837236	17.26392838272244
1348	184.67384109077835	196.018784837236	11.344943746457659
1349	191.2293868882346	196.018784837236	4.789397949001426
1350	197.6275001594261	196.018784837236	-1.6087153221900792
1351	202.9742932637451	196.018784837236	-6.955508426509084
1352	206.7332120021724	196.018784837236	-10.714427164936382
1353	208.9430513569391	196.018784837236	-12.924266519703082
1354	209.443613609152	196.018784837236	-13.424828771915998
1355	208.11474109108275	196.018784837236	-12.095956253846737
1356	204.8566725045477	196.018784837236	-8.83788766731169
1357	199.7693900045619	196.018784837236	-3.7506051673258867
1358	193.56857215139703	196.018784837236	2.4502126858389772
1359	187.0894495561634	196.018784837236	8.92933528107261
1360	181.70336362766324	196.018784837236	14.315421209572776
1361	178.4037802629868	196.018784837236	17.615004574249213
1362	178.26401182376588	196.018784837236	17.75477301347013
1363	181.2445558937929	196.018784837236	14.77422894344312
1364	186.96776813739115	196.018784837236	9.051016699844865
1365	194.22128193035547	196.018784837236	1.7975029068805384
1366	201.4738836582738	196.018784837236	-5.4550988210377795
1367	207.0954442584354	196.018784837236	-11.076659421199395
1368	210.19157632501725	196.018784837236	-14.17279148778124
1369	210.34565845119795	196.018784837236	-14.326873613961936
1370	207.9168684549914	196.018784837236	-11.89808361775539
1371	203.5223294620983	196.018784837236	-7.503544624862286
1372	198.2356334141927	196.018784837236	-2.216848576956693
1373	192.8706841266423	196.018784837236	3.1481007105937238
1374	188.30058477544367	196.018784837236	7.718200061792345
1375	185.16025231621128	196.018784837236	10.858532521024728
1376	183.8867502416772	196.018784837236	12.132034595558821
1377	184.59976539999644	196.018784837236	11.41901943723957
1378	186.78377134950955	196.018784837236	9.235013487726462
1379	189.66455036015788	196.018784837236	6.354234477078137
1380	192.03018084692093	196.018784837236	3.9886039903150845
1381	192.6683922364054	196.018784837236	3.3503926008306166
1382	191.12151600499263	196.018784837236	4.897268832243384
1383	187.46890449492795	196.018784837236	8.549880342308057
1384	182.5447239329548	196.018784837236	13.474060904281203
1385	177.6400650372098	196.018784837236	18.378719800026204
1386	173.8280274766467	196.018784837236	22.190757360589316
1387	171.8437454993213	196.018784837236	24.17503933791471
1388	172.2241138975781	196.018784837236	23.79467093965792
1389	175.16788386410423	196.018784837236	20.850900973131786
1390	180.7945802690273	196.018784837236	15.224204568208705
1391	188.74599947510663	196.018784837236	7.272785362129383
1392	198.06803669208483	196.018784837236	-2.049251854848819
1393	207.2500886950356	196.018784837236	-11.231303857799588
1394	214.64257766178088	196.018784837236	-18.623792824544864
1395	218.67558633130503	196.018784837236	-22.656801494069015
1396	219.0317904198111	196.018784837236	-23.01300558257509
1397	216.4663103878788	196.018784837236	-20.44752555064278
1398	212.2710150778265	196.018784837236	-16.252230240590478
1399	208.45289288520445	196.018784837236	-12.434108047968436
1400	205.8863956663909	196.018784837236	-9.867610829154899
1401	205.12773601263683	196.018784837236	-9.108951175400819
1402	205.7995432694661	196.018784837236	-9.780758432230101
1403	207.4449804180353	196.018784837236	-11.426195580799288
1404	209.36895239636664	196.018784837236	-13.350167559130625
1405	211.35324928644792	196.018784837236	-15.334464449211907
1406	213.4376735858654	196.018784837236	-17.4188887486294
1407	215.4832881390376	196.018784837236	-19.464503301801585
1408	217.23164593383007	196.018784837236	-21.212861096594054
1409	218.5632979156049	196.018784837236	-22.54451307836888
1410	219.51830684478665	196.018784837236	-23.499522007550638
1411	220.5336998187216	196.018784837236	-24.51491498148559
1412	222.2254375259724	196.018784837236	-26.206652688736398
1413	225.09021238872143	196.018784837236	-29.071427551485414
1414	229.1475378890624	196.018784837236	-33.12875305182638
1415	233.84093656958825	196.018784837236	-37.82215173235224
1416	237.95794891769896	196.018784837236	-41.939164080462945
1417	240.00808309646817	196.018784837236	-43.98929825923216
1418	238.9971002291477	196.018784837236	-42.97831539191168
1419	234.2694816596334	196.018784837236	-38.2506968223974
1420	226.36126190364308	196.018784837236	-30.34247706640707
1421	216.6439660399032	196.018784837236	-20.625181202667193
1422	206.50879031306687	196.018784837236	-10.490005475830856
1423	197.6450395547036	196.018784837236	-1.6262547174675888
1424	190.9273737727637	196.018784837236	5.091411064472311
1425	186.79312006173217	196.018784837236	9.225664775503844
1426	185.3618224306993	196.018784837236	10.656962406536707
1427	185.9975443880832	196.018784837236	10.021240449152799
1428	188.1238691410468	196.018784837236	7.8949156961892015
1429	191.2236908495701	196.018784837236	4.795093987665922
1430	194.89906517018736	196.018784837236	1.1197196670486562
1431	198.53388374941864	196.018784837236	-2.515098912182623
1432	201.85033212696163	196.018784837236	-5.83154728972562
1433	204.5910448070146	196.018784837236	-8.5722599697786
1434	206.1410710207818	196.018784837236	-10.122286183545782
1435	205.96441272122007	196.018784837236	-9.94562788398406
1436	203.98055647015275	196.018784837236	-7.9617716329167365
1437	200.2079894026409	196.018784837236	-4.189204565404879
1438	195.91672057948125	196.018784837236	0.10206425775476191
1439	192.198947963022	196.018784837236	3.819836874214019
1440	190.30723119757263	196.018784837236	5.711553639663379
1441	190.75973674655685	196.018784837236	5.259048090679158
1442	193.53814155418087	196.018784837236	2.4806432830551444
1443	197.90833796574867	196.018784837236	-1.8895531285126594
1444	203.1547772167923	196.018784837236	-7.135992379556285
1445	208.5415576373777	196.018784837236	-12.522772800141695
1446	213.5309687134213	196.018784837236	-17.512183876185276
1447	217.5662367222523	196.018784837236	-21.5474518850163
1448	220.03137003180265	196.018784837236	-24.01258519456664
1449	220.2708536865441	196.018784837236	-24.252068849308074
1450	218.14584743587312	196.018784837236	-22.12706259863711
1451	213.87456071985144	196.018784837236	-17.855775882615433
1452	208.27124474532928	196.018784837236	-12.252459908093272
1453	202.4877053494508	196.018784837236	-6.468920512214794
1454	197.3584903283159	196.018784837236	-1.339705491079883
1455	193.57963840852625	196.018784837236	2.439146428709762
1456	190.9929950138109	196.018784837236	5.0257898234251
1457	189.0032083775024	196.018784837236	7.015576459733609
1458	186.93557117054257	196.018784837236	9.083213666693439
1459	184.49187615808768	196.018784837236	11.526908679148335
1460	181.87077917775176	196.018784837236	14.148005659484255
1461	180.02577479645157	196.018784837236	15.99301004078444
1462	179.7712873131464	196.018784837236	16.247497524089624
1463	181.762440006973	196.018784837236	14.256344830263004
1464	186.13758276981	196.018784837236	9.881202067426017
1465	192.2202243279791	196.018784837236	3.7985605092569017
1466	198.8771399000552	196.018784837236	-2.858355062819186
1467	204.7568154540737	196.018784837236	-8.738030616837676
1468	208.5487486530098	196.018784837236	-12.529963815773783
1469	209.81641487833207	196.018784837236	-13.797630041096056
1470	208.8193417960952	196.018784837236	-12.800556958859175
1471	206.47224766809	196.018784837236	-10.453462830853994
1472	203.86815192033072	196.018784837236	-7.849367083094705
1473	201.503716740539	196.018784837236	-5.484931903302993
1474	199.5175301364306	196.018784837236	-3.4987452991945815
1475	197.33280223648725	196.018784837236	-1.3140173992512416
1476	194.6707325713748	196.018784837236	1.348052265861213
1477	191.43208115730263	196.018784837236	4.586703679933379
1478	187.9348195398304	196.018784837236	8.083965297405626
1479	185.014014250998	196.018784837236	11.00477058623801
1480	183.08790920751545	196.018784837236	12.93087562972056
1481	182.29588909603768	196.018784837236	13.722895741198329
1482	182.4589423380904	196.018784837236	13.559842499145617
1483	183.0993425027804	196.018784837236	12.919442334455624
1484	183.9377935903745	196.018784837236	12.080991246861515
1485	184.7946374962268	196.018784837236	11.2241473410092
1486	185.80876492569104	196.018784837236	10.210019911544975
1487	187.218849170238	196.018784837236	8.79993566699801
1488	189.18414995006785	196.018784837236	6.834634887168164
1489	191.64520801262603	196.018784837236	4.373576824609984
1490	193.9864172725275	196.018784837236	2.0323675647085224
1491	195.9298506854373	196.018784837236	0.08893415179872477
1492	196.99890757169857	196.018784837236	-0.9801227344625545
1493	197.0349710899455	196.018784837236	-1.016186252709474
1494	196.15772829277745	196.018784837236	-0.13894345554143683
1495	194.3276479572397	196.018784837236	1.6911368799963213
1496	191.92231426114463	196.018784837236	4.096470576091377
1497	188.82243387681848	196.018784837236	7.196350960417533
1498	185.18680354376573	196.018784837236	10.831981293470278
1499	180.9556082070964	196.018784837236	15.063176630139623
1500	176.58554320190132	196.018784837236	19.433241635334696
1501	172.55319395891323	196.018784837236	23.465590878322786
1502	169.65333040711374	196.018784837236	26.36545443012227
1503	168.73988722331006	196.018784837236	27.27889761392595
1504	170.28991156534352	196.018784837236	25.728873271892496
1505	174.1047856703596	196.018784837236	21.91399916687641
1506	179.92695737248113	196.018784837236	16.091827464754886
1507	186.8032631972289	196.018784837236	9.215521640007125
1508	193.99879054728973	196.018784837236	2.0199942899462826
1509	200.8772206536915	196.018784837236	-4.858435816455483
1510	206.82138278890244	196.018784837236	-10.802597951666428
1511	211.81005554307848	196.018784837236	-15.791270705842464
1512	215.4847958413133	196.018784837236	-19.466011004077274
1513	218.0441197297241	196.018784837236	-22.025334892488075
1514	220.0850809443205	196.018784837236	-24.066296107084497
1515	221.8077425403704	196.018784837236	-25.7889577031344
1516	223.39249981138784	196.018784837236	-27.373714974151824
1517	224.36354326233	196.018784837236	-28.344758425094
1518	224.04604297918792	196.018784837236	-28.027258141951904
1519	221.94234509380848	196.018784837236	-25.923560256572472
1520	218.17070745187624	196.018784837236	-22.151922614640227
1521	213.286017563586	196.018784837236	-17.267232726349988
1522	208.63868221406807	196.018784837236	-12.619897376832057
1523	205.53989999421088	196.018784837236	-9.521115156974872
1524	204.5469862047924	196.018784837236	-8.528201367556392
1525	205.5814940783742	196.018784837236	-9.56270924113818
1526	207.96867321709425	196.018784837236	-11.949888379858237
1527	210.5959103412572	196.018784837236	-14.577125504021183
1528	212.6277569364516	196.018784837236	-16.608972099215578
1529	213.82486004027825	196.018784837236	-17.80607520304224
1530	214.5034843409321	196.018784837236	-18.484699503696078
1531	215.09953456431987	196.018784837236	-19.080749727083855
1532	215.89081618537404	196.018784837236	-19.872031348138023
1533	217.15592658501845	196.018784837236	-21.137141747782437
1534	218.6776995792188	196.018784837236	-22.658914741982784
1535	220.1599037244168	196.018784837236	-24.141118887180795
1536	220.82895792002176	196.018784837236	-24.810173082785752
1537	220.06991470341944	196.018784837236	-24.05112986618343
1538	217.3660668505034	196.018784837236	-21.347282013267375
1539	212.45857477205465	196.018784837236	-16.439789934818634
1540	205.80400838104111	196.018784837236	-9.785223543805103
1541	198.47501392593185	196.018784837236	-2.456229088695835
1542	191.5048847485386	196.018784837236	4.513900088697426
1543	185.449861045918	196.018784837236	10.568923791318014
1544	180.19044629806385	196.018784837236	15.828338539172165
1545	175.16931897863418	141.8495649053995	-33.31975407323469
1546	169.61065560566004	141.8495649053995	-27.761090700260553
1547	163.29496253940323	141.8495649053995	-21.44539763400374
1548	156.798194328511	141.8495649053995	-14.948629423111498
1549	151.05454452544217	141.8495649053995	-9.204979620042678
1550	146.9388117759077	141.8495649053995	-5.0892468705082194
1551	144.70999556225905	141.8495649053995	-2.860430656859563
1552	144.07082611700793	141.8495649053995	-2.221261211608436
1553	144.22701559550063	141.8495649053995	-2.377450690101142
1554	144.48337744593658	141.8495649053995	-2.633812540537093
1555	143.98566501801184	141.8495649053995	-2.136100112612354
1556	142.33653005145317	141.8495649053995	-0.48696514605367724
1557	139.61539804343244	141.8495649053995	2.2341668619670543
1558	135.84216847800116	141.8495649053995	6.007396427398334
1559	131.65277172406564	141.8495649053995	10.196793181333845
1560	127.24548051200242	141.8495649053995	14.604084393397073
1561	123.0568323176238	141.8495649053995	18.79273258777569
1562	119.6023290495374	141.8495649053995	22.247235855862087
1563	117.2784024596063	141.8495649053995	24.571162445793192
1564	116.7602184651546	141.8495649053995	25.089346440244896
1565	118.20679956911432	141.8495649053995	23.642765336285166
1566	121.99653395012018	141.8495649053995	19.85303095527931
1567	127.47467180716598	141.8495649053995	14.374893098233514
1568	133.72788839155504	141.8495649053995	8.121676513844449
1569	139.62430853868983	141.8495649053995	2.225256366709658
1570	144.29001686044813	141.8495649053995	-2.440451955048644
1571	147.12881617992758	141.8495649053995	-5.279251274528093
1572	148.29955082903388	141.8495649053995	-6.449985923634387
1573	148.10044907998434	141.8495649053995	-6.250884174584854
1574	147.0478625081027	141.8495649053995	-5.198297602703207
1575	145.34013076835043	141.8495649053995	-3.4905658629509446
1576	143.05703186696832	141.8495649053995	-1.2074669615688265
1577	139.80063721376945	141.8495649053995	2.048927691630041
1578	135.49129085690805	141.8495649053995	6.358274048491438
1579	130.4661832970608	141.8495649053995	11.38338160833868
1580	124.98350548406864	141.8495649053995	16.866059421330846
1581	119.99720638162074	141.8495649053995	21.852358523778747
1582	116.18339290755978	141.8495649053995	25.66617199783971
1583	113.78101991099652	141.8495649053995	28.06854499440297
1584	113.10816584491027	141.8495649053995	28.741399060489215
1585	113.8668078423296	141.8495649053995	27.982757063069883
1586	115.7180308709946	141.8495649053995	26.131534034404893
1587	118.06502898662784	141.8495649053995	23.784535918771653
1588	120.29105705897229	141.8495649053995	21.558507846427204
1589	122.01859551366256	141.8495649053995	19.83096939173693
1590	123.3270345211069	141.8495649053995	18.522530384292594
1591	124.39587826293422	141.8495649053995	17.45368664246527
1592	125.46386488350612	141.8495649053995	16.38570002189337
1593	126.78954459995548	141.8495649053995	15.060020305444013
1594	128.492410285203	141.8495649053995	13.357154620196496
1595	130.43407332389728	141.8495649053995	11.41549158150221
1596	132.75426550628316	141.8495649053995	9.095299399116328
1597	135.43384148819536	141.8495649053995	6.415723417204134
1598	138.21490730925615	141.8495649053995	3.6346575961433416
1599	140.9576848273402	141.8495649053995	0.8918800780593017
1600	143.48315874186716	141.8495649053995	-1.6335938364676679
1601	145.9101068678214	141.8495649053995	-4.060541962421922
1602	148.1984358031199	141.8495649053995	-6.348870897720417
1603	150.76526226192726	141.8495649053995	-8.915697356527772
1604	153.789165247899	141.8495649053995	-11.939600342499517
1605	157.0311964001241	141.8495649053995	-15.181631494724598
1606	159.77549074014047	141.8495649053995	-17.92592583474098
1607	161.10770739420758	141.8495649053995	-19.25814248880809
1608	160.01462976279907	141.8495649053995	-18.165064857399585
1609	156.27792757010553	141.8495649053995	-14.428362664706043
1610	150.4151698044804	141.8495649053995	-8.56560489908091
1611	143.4799706470539	141.8495649053995	-1.630405741654414
1612	136.82397221813738	141.8495649053995	5.025592687262105
1613	131.1823703159361	141.8495649053995	10.667194589463378
1614	127.21027087537963	141.8495649053995	14.639294030019855
1615	125.2648246732062	141.8495649053995	16.584740232193283
1616	125.14679720664168	141.8495649053995	16.70276769875781
1617	126.91564667686085	141.8495649053995	14.933918228538644
1618	130.09500504289298	141.8495649053995	11.754559862506511
1619	133.73126311604975	141.8495649053995	8.118301789349744
1620	137.08996379011916	141.8495649053995	4.759601115280333
1621	139.19734807819992	141.8495649053995	2.6522168271995668
1622	139.7351996563985	141.8495649053995	2.114365249000997
1623	138.8817061534083	141.8495649053995	2.9678587519912014
1624	137.27269677992848	141.8495649053995	4.576868125471009
1625	135.92131508585177	141.8495649053995	5.928249819547716
1626	135.36470350143435	141.8495649053995	6.484861403965141
1627	135.9403415218107	141.8495649053995	5.909223383588795
1628	137.4101444510324	141.8495649053995	4.439420454367081
1629	139.0785390412887	141.8495649053995	2.7710258641107828
1630	140.23004560189503	141.8495649053995	1.619519303504461
1631	139.89135479785085	141.8495649053995	1.9582101075486378
1632	137.54596643833685	141.8495649053995	4.303598467062642
1633	133.49242097729285	141.8495649053995	8.357143928106638
1634	128.4458113780891	141.8495649053995	13.403753527310386
1635	123.61823625680876	141.8495649053995	18.231328648590733
1636	120.08223740678164	141.8495649053995	21.767327498617846
1637	118.513174113064	141.8495649053995	23.336390792335493
1638	118.75202183607796	141.8495649053995	23.09754306932153
1639	120.30194962620824	141.8495649053995	21.54761527919125
1640	122.74583940071376	141.8495649053995	19.103725504685727
1641	125.58673984121975	141.8495649053995	16.262825064179737
1642	128.4871848573203	141.8495649053995	13.362380048079189
1643	131.3082689351525	141.8495649053995	10.541295970246978
1644	133.97079057104207	141.8495649053995	7.878774334357416
1645	136.11738424991057	141.8495649053995	5.732180655488918
1646	137.72815814625525	141.8495649053995	4.121406759144236
1647	138.70345647509515	141.8495649053995	3.146108430304338
1648	139.1023692349783	141.8495649053995	2.7471956704211777
1649	139.06373087188564	141.8495649053995	2.7858340335138507
1650	138.80617619773813	141.8495649053995	3.0433887076613644
1651	138.27055790443188	141.8495649053995	3.579007000967607
1652	137.7159274089335	141.8495649053995	4.13363749646598
1653	137.69887981560447	141.8495649053995	4.150685089795019
1654	138.1993987467883	141.8495649053995	3.6501661586111993
1655	139.4548494373375	141.8495649053995	2.394715468062003
1656	141.14609629177136	141.8495649053995	0.7034686136281323
1657	142.9149006344257	141.8495649053995	-1.0653357290262022
1658	144.4231314826613	141.8495649053995	-2.5735665772618006
1659	145.23414264677575	141.8495649053995	-3.384577741376262
1660	145.2297761191515	141.8495649053995	-3.3802112137520055
1661	144.37095062510588	141.8495649053995	-2.5213857197063874
1662	142.95634165075427	141.8495649053995	-1.1067767453547788
1663	141.16480759140887	141.8495649053995	0.684757313990616
1664	139.27434588209002	141.8495649053995	2.5752190233094723
1665	137.48333393470472	141.8495649053995	4.366230970694772
1666	136.03038247550234	141.8495649053995	5.819182429897154
1667	134.7168718685595	141.8495649053995	7.1326930368399815
1668	133.58271019308648	141.8495649053995	8.266854712313005
1669	132.70773916915726	141.8495649053995	9.141825736242225
1670	132.3104040143249	141.8495649053995	9.539160891074602
1671	132.9071822455582	141.8495649053995	8.942382659841286
1672	134.8551841460922	141.8495649053995	6.99438075930729
1673	138.19396776331274	141.8495649053995	3.655597142086748
1674	142.38707164852298	141.8495649053995	-0.5375067431234868
1675	146.2229144095101	141.8495649053995	-4.373349504110621
1676	148.2516225788575	141.8495649053995	-6.4020576734580175
1677	147.26114663258312	141.8495649053995	-5.411581727183631
1678	142.99289952271585	141.8495649053995	-1.1433346173163557
1679	136.38007714197948	141.8495649053995	5.469487763420005
1680	128.6735520803325	141.8495649053995	13.176012825066977
1681	121.62116185764086	141.8495649053995	20.228403047758633
1682	116.63355333916792	141.8495649053995	25.216011566231572
1683	114.2673556293916	141.8495649053995	27.582209276007887
1684	114.54284118002516	141.8495649053995	27.306723725374326
1685	116.66582310345166	141.8495649053995	25.183741801947832
1686	119.82237247863183	141.8495649053995	22.027192426767655
1687	122.999960987081	141.8495649053995	18.849603918318493
1688	126.06012496509884	141.8495649053995	15.789439940300653
1689	129.08252296515747	141.8495649053995	12.767041940242024
1690	132.6034298314476	141.8495649053995	9.246135073951876
1691	136.97935705709398	141.8495649053995	4.870207848305512
1692	142.40773886047754	141.8495649053995	-0.5581739550780469
1693	148.58920601895085	141.8495649053995	-6.739641113551357
1694	154.4899738395937	141.8495649053995	-12.640408934194198
1695	158.957972791813	141.8495649053995	-17.108407886413517
1696	161.13997639572625	141.8495649053995	-19.29041149032676
1697	160.63948103481806	141.8495649053995	-18.78991612941857
1698	157.8152012315531	141.8495649053995	-15.9656363261536
1699	153.60141706631504	141.8495649053995	-11.751852160915547
1700	149.3093043703205	141.8495649053995	-7.459739464921
1701	146.1707869121429	141.8495649053995	-4.3212220067433975
1702	144.52371055258294	141.8495649053995	-2.674145647183451
1703	144.22853157302353	141.8495649053995	-2.3789666676240415
1704	144.96713515685684	141.8495649053995	-3.1175702514573516
1705	145.86486180170772	141.8495649053995	-4.015296896308229
1706	146.48381826362737	141.8495649053995	-4.63425335822788
1707	146.3663990358569	141.8495649053995	-4.516834130457397
1708	145.41280365438314	141.8495649053995	-3.5632387489836503
1709	143.68227794866226	141.8495649053995	-1.8327130432627712
1710	141.35368074130355	141.8495649053995	0.4958841640959406
1711	138.50717794026406	141.8495649053995	3.3423869651354323
1712	136.0578779034069	141.8495649053995	5.791687001992585
1713	133.8281754800817	141.8495649053995	8.021389425317778
1714	131.9582265374617	141.8495649053995	9.891338367937777
1715	130.42857955047606	141.8495649053995	11.420985354923431
1716	129.11987957078014	141.8495649053995	12.729685334619347
1717	128.56838005645187	141.8495649053995	13.281184848947618
1718	128.8725827347559	141.8495649053995	12.976982170643595
1719	130.2900326435236	141.8495649053995	11.559532261875887
1720	132.60113912754804	141.8495649053995	9.248425777851452
1721	135.46654396272794	141.8495649053995	6.38302094267155
1722	138.07051200224902	141.8495649053995	3.779052903150472
1723	140.07475422482077	141.8495649053995	1.7748106805787245
1724	141.2014228248617	141.8495649053995	0.6481420805377809
1725	141.82944784504622	141.8495649053995	0.020117060353271654
1726	141.90096802164732	141.8495649053995	-0.05140311624782612
1727	141.9342320979046	141.8495649053995	-0.08466719250512256
1728	141.89075835936984	141.8495649053995	-0.0411934539703509
1729	141.9493887914834	141.8495649053995	-0.0998238860838967
1730	142.3483678559831	141.8495649053995	-0.4988029505836096
1731	142.72897293246086	141.8495649053995	-0.8794080270613733
1732	143.2493497114238	141.8495649053995	-1.3997848060243143
1733	143.45171348279183	141.8495649053995	-1.6021485773923416
1734	143.27585494723002	141.8495649053995	-1.4262900418305264
1735	142.7414821264437	141.8495649053995	-0.8919172210442241
1736	141.8680626238352	141.8495649053995	-0.018497718435696697
1737	140.9341081237098	141.8495649053995	0.9154567816896986
1738	140.05885105817555	141.8495649053995	1.790713847223941
1739	139.36204538619967	141.8495649053995	2.4875195191998216
1740	139.0628364993442	141.8495649053995	2.786728406055289
1741	139.28067393107602	141.8495649053995	2.568890974323466
1742	140.19420201959582	141.8495649053995	1.6553628858036689
1743	141.9618113604077	141.8495649053995	-0.1122464550082043
1744	144.3246678580362	141.8495649053995	-2.4751029526367176
1745	146.8255983231341	141.8495649053995	-4.976033417734612
1746	148.92846436065662	141.8495649053995	-7.07889945525713
1747	150.17665526069737	141.8495649053995	-8.327090355297884
1748	150.2926523100022	141.8495649053995	-8.443087404602721
1749	149.55463308704856	141.8495649053995	-7.705068181649068
1750	148.37974605763037	141.8495649053995	-6.530181152230881
1751	147.38394508933533	141.8495649053995	-5.534380183935838
1752	146.76634852014996	141.8495649053995	-4.9167836147504715
1753	146.64645630133413	141.8495649053995	-4.796891395934637
1754	146.78622910872951	141.8495649053995	-4.936664203330025
1755	147.0466857380748	141.8495649053995	-5.197120832675324
1756	147.32858035502244	141.8495649053995	-5.479015449622949
1757	147.98910707328508	141.8495649053995	-6.139542167885594
1758	148.90897549015432	141.8495649053995	-7.059410584754829
1759	150.0876978000095	141.8495649053995	-8.238132894610004
1760	151.00788257559344	141.8495649053995	-9.158317670193952
1761	151.3107617338065	141.8495649053995	-9.461196828406997
1762	151.05503559019024	141.8495649053995	-9.205470684790754
1763	150.18076061414678	141.8495649053995	-8.331195708747288
1764	149.28402173459182	141.8495649053995	-7.434456829192328
1765	148.46515346806854	141.8495649053995	-6.615588562669046
1766	147.74511282063196	141.8495649053995	-5.89554791523247
1767	146.86725220443276	141.8495649053995	-5.01768729903327
1768	145.69315296990857	141.8495649053995	-3.8435880645090776
1769	144.79926505180373	141.8495649053995	-2.94970014640424
1770	144.7812243530164	141.8495649053995	-2.9316594476169087
1771	146.71073593786008	141.8495649053995	-4.8611710324605895
1772	150.88488161935544	141.8495649053995	-9.03531671395595
1773	157.4818804938871	141.8495649053995	-15.632315588487614
1774	165.60766372272877	141.8495649053995	-23.758098817329284
1775	173.61320579308898	141.8495649053995	-31.76364088768949
1776	179.92928886320982	141.8495649053995	-38.07972395781033
1777	182.9868787443898	141.8495649053995	-41.13731383899031
1778	182.3689432591856	141.8495649053995	-40.519378353786124
1779	178.39371001630542	141.8495649053995	-36.54414511090593
1780	172.0351728441463	141.8495649053995	-30.185607938746813
1781	164.44591553123934	141.8495649053995	-22.596350625839847
1782	156.77824141964794	141.8495649053995	-14.928676514248451
1783	149.58873412444456	141.8495649053995	-7.739169219045067
1784	143.3142598350069	141.8495649053995	-1.4646949296074183
1785	138.45123172027917	141.8495649053995	3.398333185120322
1786	135.07853408177203	141.8495649053995	6.771030823627456
1787	132.85762094964417	141.8495649053995	8.991943955755318
1788	131.1320594601503	141.8495649053995	10.717505445249202
1789	129.26555386122192	141.8495649053995	12.584011044177572
1790	126.68154115692852	141.8495649053995	15.168023748470972
1791	123.6585896267049	141.8495649053995	18.190975278694594
1792	121.09119898227829	141.8495649053995	20.758365923121204
1793	119.9735871514202	141.8495649053995	21.875977753979285
1794	121.22081484730802	141.8495649053995	20.62875005809147
1795	125.0326991591266	141.8495649053995	16.816865746272896
1796	130.873397514504	141.8495649053995	10.976167390895483
1797	137.68981242504293	141.8495649053995	4.159752480356559
1798	144.11074394825272	141.8495649053995	-2.261179042853229
1799	148.66480063033595	141.8495649053995	-6.815235724936457
1800	150.61561930389456	141.8495649053995	-8.766054398495072
1801	149.7836687651489	141.8495649053995	-7.934103859749399
1802	146.66506568077858	141.8495649053995	-4.815500775379093
1803	142.19416995035095	141.8495649053995	-0.3446050449514644
1804	137.14640926931253	141.8495649053995	4.7031556360869615
1805	132.27743227729678	141.8495649053995	9.572132628102707
1806	128.302543314361	141.8495649053995	13.547021591038487
1807	125.79758487059968	141.8495649053995	16.05198003479981
1808	125.27813526686322	141.8495649053995	16.571429638536273
1809	127.280349507817	141.8495649053995	14.569215397582497
1810	131.72458418874277	141.8495649053995	10.124980716656722
1811	137.93634217192636	141.8495649053995	3.913222733473134
1812	144.70487800527616	141.8495649053995	-2.8553130998766676
1813	150.68039083005243	141.8495649053995	-8.830825924652942
1814	154.61197847877753	141.8495649053995	-12.76241357337804
1815	155.96253213318477	141.8495649053995	-14.112967227785276
1816	154.7710072185726	141.8495649053995	-12.921442313173117
1817	151.51304048632443	141.8495649053995	-9.663475580924938
1818	147.26065564617028	141.8495649053995	-5.411090740770788
1819	143.06723121346266	141.8495649053995	-1.2176663080631727
1820	140.02640077993232	141.8495649053995	1.8231641254671729
1821	139.07320181200868	141.8495649053995	2.776363093390813
1822	139.98968569717766	141.8495649053995	1.8598792082218267
1823	141.9416637403271	141.8495649053995	-0.0920988349276115
1824	143.51772030278931	141.8495649053995	-1.6681553973898247
1825	143.82278201608534	141.8495649053995	-1.9732171106858516
1826	142.43810151093254	141.8495649053995	-0.5885366055330508
1827	139.91877141115805	141.8495649053995	1.930793494241442
1828	137.05887219342213	141.8495649053995	4.790692711977357
1829	134.6730377299146	141.8495649053995	7.1765271754848925
1830	132.9606926073779	141.8495649053995	8.888872298021596
1831	131.80384045790782	141.8495649053995	10.045724447491665
1832	130.88560326056512	141.8495649053995	10.96396164483437
1833	130.04811494507254	141.8495649053995	11.801449960326948
1834	129.37107210502	141.8495649053995	12.478492800379485
1835	128.45764119614574	141.8495649053995	13.391923709253746
1836	127.3277061059917	141.8495649053995	14.521858799407795
1837	125.8017561216979	141.8495649053995	16.047808783701583
1838	123.89911834229514	141.8495649053995	17.95044656310435
1839	122.3338764693546	141.8495649053995	19.515688436044883
1840	121.95924711351176	141.8495649053995	19.890317791887725
1841	123.31130332723076	141.8495649053995	18.53826157816873
1842	126.5286601296496	141.8495649053995	15.320904775749895
1843	131.21491499127802	141.8495649053995	10.634649914121468
1844	136.45725227160352	141.8495649053995	5.392312633795967
1845	141.75994023043012	141.8495649053995	0.08962467496937165
1846	146.60685022190904	141.8495649053995	-4.757285316509552
1847	151.07744658795156	141.8495649053995	-9.227881682552066
1848	155.0321517159784	141.8495649053995	-13.182586810578897
1849	158.3110848985462	141.8495649053995	-16.46151999314671
1850	160.23840563514494	141.8495649053995	-18.388840729745453
1851	160.41669195104004	141.8495649053995	-18.567127045640547
1852	158.8065292395251	141.8495649053995	-16.956964334125615
1853	155.80560867043056	141.8495649053995	-13.956043765031069
1854	151.85132020186023	141.8495649053995	-10.001755296460743
1855	147.69859853361748	141.8495649053995	-5.849033628217995
1856	143.54557107209342	141.8495649053995	-1.696006166693934
1857	139.64985609629542	141.8495649053995	2.1997088091040666
1858	136.20962551384724	141.8495649053995	5.639939391552247
1859	134.01976307484148	141.8495649053995	7.8298018305580115
1860	133.61725466423417	141.8495649053995	8.232310241165322
1861	135.75837015236704	141.8495649053995	6.091194753032454
1862	140.84122815120037	141.8495649053995	1.0083367541991208
1863	148.5882259229615	141.8495649053995	-6.738661017562009
1864	158.12520580150425	141.8495649053995	-16.27564089610476
1865	168.00103984760807	141.8495649053995	-26.15147494220858
1866	176.5461693272186	141.8495649053995	-34.6966044218191
1867	182.0713406170142	141.8495649053995	-40.2217757116147
1868	183.5233946398559	141.8495649053995	-41.673829734456405
1869	180.8232075195819	141.8495649053995	-38.97364261418241
1870	174.84494568502663	141.8495649053995	-32.99538077962714
1871	167.03907237206403	141.8495649053995	-25.189507466664537
1872	159.1340746513186	141.8495649053995	-17.28450974591911
1873	152.1231596865269	141.8495649053995	-10.2735947811274
1874	146.44347487157205	141.8495649053995	-4.593909966172561
1875	142.11443344244225	141.8495649053995	-0.2648685370427586
1876	139.13536783446904	141.8495649053995	2.714197070930453
1877	137.50553200889436	141.8495649053995	4.3440328965051265
1878	137.8005091056479	141.8495649053995	4.049055799751585
1879	139.80192974005132	141.8495649053995	2.0476351653481686
1880	143.58996764247223	141.8495649053995	-1.740402737072742
1881	148.17231889733495	141.8495649053995	-6.322753991935457
1882	152.59658189580745	141.8495649053995	-10.747016990407957
1883	155.65155577298964	141.8495649053995	-13.801990867590149
1884	156.383873684123	141.8495649053995	-14.5343087787235
1885	154.435909341715	141.8495649053995	-12.5863444363155
1886	150.30452591522504	141.8495649053995	-8.454961009825553
1887	144.8240283259401	141.8495649053995	-2.9744634205406157
1888	139.04679706837106	141.8495649053995	2.8027678370284264
1889	133.76686567796725	141.8495649053995	8.082699227432244
1890	129.73831030298794	141.8495649053995	12.111254602411549
1891	127.09933768204876	141.8495649053995	14.750227223350734
1892	125.90923309815965	141.8495649053995	15.940331807239843
1893	126.30745910989566	141.8495649053995	15.54210579550383
1894	128.3939130613216	141.8495649053995	13.455651844077892
1895	132.01053062402792	141.8495649053995	9.839034281371568
1896	136.6410740199437	141.8495649053995	5.208490885455802
1897	141.47130854974324	141.8495649053995	0.37825635565624793
1898	145.2290713383572	141.8495649053995	-3.3795064329576974
1899	147.45710767876466	141.8495649053995	-5.607542773365168
1900	147.91645733484262	141.8495649053995	-6.066892429443129
1901	146.90443106228946	141.8495649053995	-5.054866156889972
1902	145.25492891199832	141.8495649053995	-3.4053640065988304
1903	143.84195000375706	141.8495649053995	-1.9923850983575733
1904	142.98364064451522	141.8495649053995	-1.1340757391157297
1905	142.66056838887135	141.8495649053995	-0.8110034834718647
1906	142.65525057689894	141.8495649053995	-0.8056856714994467
1907	142.35290058914728	141.8495649053995	-0.5033356837477925
1908	141.69462563389862	141.8495649053995	0.15493927150086506
1909	140.68069176614648	141.8495649053995	1.1688731392530087
1910	139.80781298855555	141.8495649053995	2.0417519168439355
1911	139.57186715434153	141.8495649053995	2.277697751057957
1912	140.5684416929045	141.8495649053995	1.2811232124949754
1913	142.8967228243917	141.8495649053995	-1.0471579189922124
1914	146.17841287808957	141.8495649053995	-4.328847972690085
1915	149.45926914258445	141.8495649053995	-7.609704237184957
1916	151.38756062320516	141.8495649053995	-9.537995717805671
1917	151.2276975705417	141.8495649053995	-9.378132665142203
1918	148.72180287357338	141.8495649053995	-6.872237968173891
1919	144.34730891120654	141.8495649053995	-2.49774400580705
1920	139.5954885849025	141.8495649053995	2.254076320496978
1921	135.73908829637213	141.8495649053995	6.110476609027359
1922	133.9703764831558	141.8495649053995	7.879188422243686
1923	134.44811143689282	141.8495649053995	7.4014534685066735
1924	136.59514449680586	141.8495649053995	5.2544204085936315
1925	139.65566819827114	141.8495649053995	2.1938967071283457
1926	142.5764887581775	141.8495649053995	-0.7269238527780146
1927	144.9999069399392	141.8495649053995	-3.1503420345397046
1928	147.0060604345943	141.8495649053995	-5.156495529194814
1929	148.95288497675637	141.8495649053995	-7.103320071356876
1930	151.35748438074398	141.8495649053995	-9.507919475344494
1931	154.0606215667322	141.8495649053995	-12.21105666133272
1932	156.70445360844877	141.8495649053995	-14.854888703049284
1933	158.61266301567724	141.8495649053995	-16.763098110277753
1934	159.06939327789695	141.8495649053995	-17.21982837249746
1935	157.7962785686962	141.8495649053995	-15.94671366329672
1936	155.17063473405568	141.8495649053995	-13.321069828656192
1937	151.45088491295036	141.8495649053995	-9.601320007550868
1938	147.43275114071793	141.8495649053995	-5.583186235318436
1939	143.17663634826005	141.8495649053995	-1.3270714428605572
1940	138.7829645617008	141.8495649053995	3.0666003436986955
1941	134.61019521269105	141.8495649053995	7.239369692708436
1942	131.33406887258678	141.8495649053995	10.515496032812706
1943	129.96747284995075	141.8495649053995	11.882092055448737
1944	131.28413124252285	141.8495649053995	10.565433662876643
1945	135.34240573305505	141.8495649053995	6.507159172344444
1946	141.505732645946	141.8495649053995	0.3438322594534782
1947	148.60137747619723	141.8495649053995	-6.751812570797739
1948	155.3781418317488	141.8495649053995	-13.528576926349302
1949	160.8432463198073	141.8495649053995	-18.993681414407803
1950	164.20264441722082	141.8495649053995	-22.353079511821335
1951	164.99984797562064	141.8495649053995	-23.15028307022115
1952	163.07579788263632	141.8495649053995	-21.226232977236833
1953	158.40987746620516	141.8495649053995	-16.56031256080567
1954	152.034776778565	141.8495649053995	-10.185211873165514
1955	144.98323908381684	141.8495649053995	-3.133674178417351
1956	138.7851980229496	141.8495649053995	3.064366882449889
1957	134.89082957217096	141.8495649053995	6.958735333228532
1958	133.6979512472945	141.8495649053995	8.151613658104992
1959	135.02744833085086	141.8495649053995	6.82211657454863
1960	138.10472777025376	141.8495649053995	3.7448371351457297
1961	142.17509959377873	141.8495649053995	-0.3255346883792356
1962	146.50350172734312	141.8495649053995	-4.653936821943631
1963	151.2294010188388	141.8495649053995	-9.379836113439296
1964	155.87685820200485	141.8495649053995	-14.027293296605365
1965	160.56469745231897	141.8495649053995	-18.715132546919477
1966	164.55778478539133	141.8495649053995	-22.708219879991844
1967	167.0613562669718	141.8495649053995	-25.211791361572324
1968	167.51913772387326	141.8495649053995	-25.669572818473767
1969	165.6532551629428	141.8495649053995	-23.80369025754331
1970	161.76207179827628	141.8495649053995	-19.91250689287679
1971	156.97797611539414	141.8495649053995	-15.128411209994653
1972	152.43299883555716	141.8495649053995	-10.583433930157668
1973	148.84103861687112	141.8495649053995	-6.991473711471627
1974	146.45948860521622	141.8495649053995	-4.609923699816733
1975	144.91014348589653	141.8495649053995	-3.0605785804970367
1976	143.5972279566377	141.8495649053995	-1.74766305123822
1977	141.98511498713737	141.8495649053995	-0.13555008173787542
1978	140.15420230533238	141.8495649053995	1.6953626000671136
1979	138.4431467950822	141.8495649053995	3.4064181103172757
1980	137.50787645139968	141.8495649053995	4.341688453999808
1981	137.68595929562895	141.8495649053995	4.163605609770542
1982	138.57982763067463	141.8495649053995	3.2697372747248608
1983	139.69252175381024	141.8495649053995	2.1570431515892494
1984	140.3086474037695	141.8495649053995	1.5409175016299912
1985	140.13007182871667	141.8495649053995	1.7194930766828236
1986	139.0772931759911	141.8495649053995	2.772271729408402
1987	137.48756944368932	141.8495649053995	4.3619954617101655
1988	135.93716306984476	141.8495649053995	5.912401835554732
1989	134.96232806865288	141.8495649053995	6.8872368367466095
1990	134.78202264702196	141.8495649053995	7.067542258377529
1991	135.7939116149234	141.8495649053995	6.055653290476101
1992	137.87933587888796	141.8495649053995	3.9702290265115323
1993	140.99880860011825	141.8495649053995	0.8507563052812372
1994	144.61610976528442	141.8495649053995	-2.766544859884931
1995	148.0155125102313	141.8495649053995	-6.165947604831814
1996	150.7196869207392	141.8495649053995	-8.870122015339717
1997	152.25127183258627	141.8495649053995	-10.40170692718678
1998	152.43085886509067	141.8495649053995	-10.58129395969118
1999	151.2983581553944	141.8495649053995	-9.448793249994907
[truncated: 1,950 more rows]
