# Supplementary material for: Enhanced hexamerization of insulin via assembly pathway rerouting revealed by single particle studies
Source: Commun Biol. 2023 Feb 15;6:178. doi: 10.1038/s42003-022-04386-6 (PMC9932072; doi:10.1038/s42003-022-04386-6)
Supplement: Supplementary file 6 — Supplementary Data 3 [file 42003_2022_4386_MOESM6_ESM.csv]

X	Bins	Gauss Fit
0.0	0.000571161862632606	0.00040292039015635397
0.30060120240480964	0.0004487157109896638	0.00042535032199722924
0.6012024048096193	0.0003384381210006787	0.0004488683867623517
0.9018036072144289	0.0003361565156905616	0.00047351747058735745
1.2024048096192386	0.00033843812100067854	0.00049934157659587
1.5030060120240483	0.00034680400713777424	0.0005263858216083056
1.8036072144288577	0.0003764648761692939	0.0005546964306264845
2.1042084168336674	0.00040156253458058076	0.0005843207289848908
2.404809619238477	0.0004076468154075592	0.0006153071320595379
2.705410821643287	0.0004327444738188449	0.0006477051324257303
3.0060120240480965	0.00044795517588629174	0.0006815652843567997
3.3066132264529062	0.0004639264130571103	0.0007169391855569092
3.6072144288577155	0.0004935872820886297	0.0007538794560225484
3.907815631262525	0.0005544300903584146	0.0007924397139291049
4.208416833667335	0.0005665986520123724	0.00083267454844121
4.509018036072145	0.0005924568455270311	0.0008746394893481446
4.809619238476954	0.0006129912933180835	0.0009183909734287269
5.110220440881764	0.0006259203900754127	0.0009639863074535704
5.410821643286574	0.0006609050048305372	0.001011483627736615
5.711422845691383	0.0006890448036553147	0.0010609418561522027
6.012024048096193	0.0007719431299228966	0.0011124206525389235
6.312625250501003	0.0007856327617835982	0.0011659803634167401
6.6132264529058125	0.000831264867985937	0.0012216819669498375
6.913827655310622	0.0008639678774309464	0.0012795870140938713
7.214428857715431	0.0008943892815658363	0.0013397575658731906
7.515030060120241	0.0010175959683121534	0.0014022561267408283
7.81563126252505	0.0010601859341010029	0.001467145573981922
8.11623246492986	0.001117226066853923	0.0015344890831294042
8.41683366733467	0.0012183772356024474	0.0016043500493696594
8.71743486973948	0.0012419538238069817	0.0016767920049249522
9.01803607214429	0.0013149651937307313	0.0017518785324092336
9.318637274549099	0.001365160510553296	0.0018296731741639773
9.619238476953909	0.0015180280663311303	0.0019102393375913594
9.919839679358718	0.0016108133489425617	0.0019936401965130416
10.220440881763528	0.0016496006392145398	0.0020799385885943295
10.521042084168338	0.0017271752197585257	0.0021691969088851633
10.821643286573147	0.0018450581607812235	0.0022614769995417394
11.122244488977957	0.0019454487944263682	0.002356840035804926
11.422845691382767	0.0020564869195187374	0.0024553464083246507
11.723446893787576	0.0021523143425436365	0.0025570556019324097
12.024048096192386	0.002243578554948327	0.002662026070977621
12.324649298597196	0.0023333216971462463	0.0027703151113569998
12.625250501002006	0.0024793444369937295	0.0028819787293801425
12.925851703406815	0.0026025511237400593	0.0029970715076282455
13.226452905811625	0.0026976180116615824	0.0031156464679772708
13.527054108216435	0.002836795935578732	0.0032377549319707218
13.827655310621244	0.0030740828878308758	0.0033634463787416665
14.128256513026054	0.0030816882388646173	0.0034927683006976042
14.428857715430862	0.0032505270318132517	0.0036257660571960577
14.729458917835672	0.0033570019462853752	0.0037624827264526647
15.030060120240481	0.003628512978189311	0.0039029589559374583
15.330661322645291	0.0037266220065243173	0.00404723281152862
15.6312625250501	0.0038908975888527595	0.004195339625706396
15.93186372745491	0.004097002601866633	0.004347311845082862
16.23246492985972	0.004171535041997118	0.004503178877575981
16.53306613226453	0.004314515641431114	0.004662966939548535
16.83366733466934	0.0046118848668497405	0.004826698903244376
17.13426853707415	0.004656756437948653	0.004994394144865606
17.43486973947896	0.005000518304672936	0.005166068393644928
17.73547094188377	0.005205102247480087	0.005341733582277379
18.03607214428858	0.005421094216837824	0.005521397699084919
18.336673346693388	0.005632522975575392	0.005705064642295854
18.637274549098198	0.005779306250526182	0.005892734076828699
18.937875751503007	0.006091886178012201	0.006084401293976976
19.238476953907817	0.006221177145585494	0.0062800570743972465
19.539078156312627	0.006618937004649212	0.006479687554807602
19.839679358717436	0.006894250712070069	0.006683274098807771
20.140280561122246	0.0071033978654973726	0.00689079317223474
20.440881763527056	0.007141424620665989	0.007102216223469549
20.741482965931866	0.007542226620143196	0.007317509569111479
21.042084168336675	0.0077939637393594306	0.007536634285435132
21.342685370741485	0.008221384467454766	0.00775954610604418
21.643286573146295	0.00829439583737841	0.007986195326132279
21.943887775551104	0.008508866736529402	0.008216526713757347
22.244488977955914	0.008992567062274191	0.00845047942852968
22.545090180360724	0.00906481789709456	0.008687986948107245
22.845691382765533	0.009552320898356323	0.00892897700288319
23.146292585170343	0.009717357015788	0.009173371519240844
23.446893787575153	0.010272547641249788	0.009421086571740253
23.747494989979963	0.010456597136265885	0.009672032344588
24.048096192384772	0.010657378403556177	0.009926113102727993
24.348697394789582	0.011138797123990981	0.010183227172875904
24.64929859719439	0.011151726220748177	0.010443266934803182
24.9498997995992	0.011762435908756141	0.010706118823158837
25.25050100200401	0.011981470018527368	0.010971663340097948
25.55110220440882	0.01243627001034401	0.011239775078965342
25.85170340681363	0.012672035892389574	0.01151032275926127
26.15230460921844	0.012841635220441449	0.011783169273092952
26.45290581162325	0.013430289390451619	0.012058171743291742
26.75350701402806	0.01365768938635994	0.012335181593350644
27.05410821643287	0.013847823162203015	0.012614044629310515
27.35470941883768	0.014237977670233179	0.01289460113369619
27.65531062124249	0.014443322148143534	0.013176685971575524
27.9559118236473	0.014838800401897135	0.013460128708785449
28.256513026052108	0.015283713437369936	0.013744753742339244
28.557114228456918	0.015555985004377406	0.01403038044299879
28.857715430861724	0.015732429148359598	0.014316823309964494
29.158316633266534	0.016005461250470258	0.01460389213760381
29.458917835671343	0.016527948866487036	0.01489139219410734
29.759519038076153	0.0169409194276182	0.015179124411928965
30.060120240480963	0.017042070596366917	0.015466885589833864
30.360721442885772	0.017451999017084392	0.015754468606345308
30.661322645290582	0.017676356872579225	0.016041662644348482
30.96192384769539	0.01808400368798678	0.016328253426576518
31.2625250501002	0.018099974925157598	0.01661402346167151
31.56312625250501	0.018792822404329994	0.01689875230048082
31.86372745490982	0.01892211337190284	0.017182216802217005
32.164328657314634	0.019189821728290344	0.017464191410078326
32.46492985971944	0.01962332673721257	0.017744448435895836
32.76553106212425	0.019919174892423928	0.018022758353343046
33.06613226452906	0.0201967702051553	0.0182988900992147
33.36673346693387	0.020555742773946544	0.018572611382253083
33.66733466933868	0.020784663840062098	0.018843688998972662
33.96793587174349	0.020960347448941104	0.01911188915590808
34.2685370741483	0.02098772671266201	0.019376977797685206
34.56913827655311	0.021403739414207167	0.01963872094029188
34.86973947895792	0.021686658472661154	0.019896885008902417
35.17034068136273	0.021787049106306813	0.02015123717958981
35.47094188376754	0.022147542745305292	0.020401545724240397
35.77154308617235	0.022588653105260703	0.020647580357968643
36.07214428857716	0.02275597082800315	0.020889112588314333
36.37274549098197	0.022889825006196133	0.0211259160654909
36.673346693386776	0.02313319623927582	0.021357766932941967
36.97394789579159	0.023165899248720825	0.021584444177453768
37.274549098196395	0.023491408272963622	0.021805729978063248
37.57515030060121	0.023331695901255996	0.022021410052996567
37.875751503006015	0.023799424989829406	0.02223127400386913
38.17635270541083	0.02411048384710925	0.02243511565637728
38.476953907815634	0.02393708184354036	0.02263273339671285
38.77755511022044	0.02425954872736965	0.022823930502934946
39.078156312625254	0.02424890123592301	0.02300851547053908
39.37875751503006	0.024545509926237632	0.02318630233147119
39.67935871743487	0.024467174810590863	0.02335711096584444
39.97995991983968	0.02488546911744564	0.023520767405628522
40.28056112224449	0.02479268383483363	0.023677104129595932
40.5811623246493	0.024739446377598156	0.023825960348825826
40.88176352705411	0.024670998218294063	0.023967182282085227
41.18236472945892	0.025037576138120105	0.024100623420427632
41.48296593186373	0.02471739085960036	0.02422614478037229
41.78356713426854	0.02486797681006749	0.02434361514505184
42.08416833667335	0.025005633663778466	0.024452911292742907
42.38476953907816	0.02495467781185193	0.02455391821222261
42.68537074148297	0.025040618278533593	0.02464652930442421
42.985971943887776	0.024828428984692716	0.024730646569897104
43.28657314629259	0.024786599554006652	0.02480618078160962
43.587174348697395	0.0250185627605358	0.024873051642668204
43.88777555110221	0.02485428717820679	0.024931187928562727
44.188376753507015	0.025053547375290922	0.024980527613585185
44.48897795591183	0.024857329318620867	0.025021017981107733
44.789579158316634	0.02461015541002428	0.025052615717445496
45.09018036072145	0.0247904022295241	0.025075286989070363
45.390781563126254	0.024832992195312365	0.025089007502982895
45.69138276553107	0.024699138017119423	0.02509376255009176
45.99198396793587	0.02457745240057985	0.02508954703149205
46.292585170340686	0.02437971327370247	0.025076365467576946
46.59318637274549	0.024472498556314472	0.02505423198995979
46.893787575150306	0.024279322640057326	0.02502317031622689
47.19438877755511	0.02417360826068915	0.024983213707584103
47.494989979959925	0.024198705919100436	0.024934404909503133
47.79559118236473	0.02406180960049285	0.024876796075515784
48.096192384769545	0.023837451744998586	0.024810448674346352
48.39679358717435	0.023851141376858724	0.024735433380613608
48.697394789579164	0.023594841047022818	0.02465182994937448
48.99799599198397	0.023532477168546284	0.024559727074821094
49.29859719438878	0.02306550861507514	0.024459222233481726
49.59919839679359	0.02317578620506467	0.024350421512313505
49.8997995991984	0.02293089390177824	0.024233439422111404
50.20040080160321	0.02273315477490198	0.02410839869669279
50.50100200400802	0.02227074943205161	0.023975430078350412
50.80160320641283	0.022515641735336964	0.023834672090098794
51.10220440881764	0.02197870395235664	0.02368627079526921
51.40280561122245	0.022047912646762997	0.023530379545037106
51.70340681362726	0.021723924692726913	0.023367158714492527
52.00400801603207	0.02139309192275995	0.02319677542788914
52.30460921843688	0.021381683896208863	0.023019403273730112
52.605210420841686	0.02122805580532816	0.022835222010370294
52.9058116232465	0.021117778215338674	0.022644417262832676
53.206412825651306	0.020580079897254945	0.022447180211553997
53.50701402805612	0.0208204089899206	0.022243707273788677
53.807615230460925	0.020270542110181932	0.022034199778412925
54.10821643286574	0.020129843116058532	0.02181886363488045
54.408817635270545	0.019872021716014848	0.021597908997089736
54.70941883767536	0.019637776904176642	0.02137154992292781
55.010020040080164	0.019500120050466252	0.021140004030259563
55.31062124248498	0.019176892631532563	0.02090349215013216
55.61122244488978	0.01899740634713715	0.020662237977963745
55.9118236472946	0.018889410362457833	0.020416467723481914
56.2124248496994	0.01858063311048912	0.02016640976017255
56.513026052104216	0.018388978264439294	0.019912294274991794
56.81362725450902	0.017961557536343625	0.01965435291908492
57.114228456913835	0.01781401372628982	0.019392818460243814
57.41482965931864	0.0175866137303815	0.01912792443782199
57.71543086172345	0.017336397681371594	0.01885990482081018
58.01603206412826	0.016915821769207112	0.01858899366975893
58.31663326653307	0.016741659230534455	0.018315424803215553
58.61723446893788	0.01670895622108984	0.01803943146932239
58.91783567134269	0.016214608403897834	0.017761246023201425
59.2184368737475	0.01628077495789084	0.017481099610726684
59.519038076152306	0.016067064593843605	0.017199221859261312
59.81963927855712	0.01573851342918639	0.016915840575909658
60.120240480961925	0.01539018835184224	0.01663118145380815
60.42084168336674	0.014995470633192008	0.016345467786949633
60.721442885771545	0.014946035851472453	0.016058920194007467
61.02204408817636	0.01458554221247433	0.01577175635159473
61.322645290581164	0.014503404421309775	0.015484190737363878
61.62324649298598	0.014301102083813083	0.015196434383320122
61.92384769539078	0.013933763628884252	0.014908694639690315
62.2244488977956	0.013720053264836305	0.014621174949656457
62.5250501002004	0.013250042570952537	0.014334074635230684
62.825651302605216	0.013046219163248446	0.01404758869451532
63.12625250501002	0.013158017823444485	0.013761907610559308
63.426853707414836	0.012481141581443122	0.013477217171988833
63.72745490981964	0.012534379038678888	0.013193698305557973
64.02805611222445	0.012251459980224392	0.01291152692073206
64.32865731462927	0.01195180914949599	0.01263087376638491
64.62925851703407	0.011692466679246028	0.0123519042996591
64.92985971943888	0.011527430561814234	0.012074778567007257
65.23046092184369	0.01130611484673289	0.011799651097402162
65.5310621242485	0.011130431237853358	0.011526670807673198
65.83166332665331	0.010931931575873709	0.01125598091989797
66.13226452905812	0.010692363018311429	0.0109877188907494
66.43286573146293	0.010511355663708817	0.010722016352671684
66.73346693386775	0.010280913527387005	0.010458999066731912
67.03406813627255	0.009773636613437204	0.01019878688696909
67.33466933867736	0.00973865199868254	0.009941493736037962
67.63527054108216	0.009617726917246343	0.009687227591922405
67.93587174348698	0.009369792473546967	0.009436090485471005
68.23647294589179	0.00924962792721414	0.009188178508487181
68.5370741482966	0.008899021244559081	0.008943581832086694
68.8376753507014	0.008580357036246499	0.008702384735017703
69.13827655310622	0.008454868744190068	0.008464665641621674
69.43887775551103	0.008146091492220906	0.00823049716909828
69.73947895791584	0.008128599184843342	0.007999946183723284
70.04008016032064	0.00787610153052336	0.007773073865656255
70.34068136272546	0.007649462069718782	0.007549935781963277
70.64128256513027	0.007411414582363246	0.007330581967470322
70.94188376753507	0.007285165755203441	0.007115057013054223
71.24248496993988	0.00693684067785892	0.006903400160971381
71.5430861723447	0.006725411919121096	0.0066956454068181365
71.8436873747495	0.006575586503757068	0.006491821607712684
72.14428857715431	0.0063063570771632665	0.006291952596284708
72.44488977955912	0.006326130989850947	0.006096057300057555
72.74549098196394	0.006044733001603189	0.005904149865806529
73.04609218436875	0.005839388523692386	0.005716239788477739
73.34669338677355	0.005799840698317302	0.005532332044253298
73.64729458917836	0.0057838694611464835	0.005352427227351693
73.94789579158318	0.0054644447177301094	0.005176521690155716
74.24849699398798	0.005281916292920753	0.005004607686265405
74.54909819639279	0.0051473015796236095	0.004836673516079009
74.8496993987976	0.004863621986065978	0.004672703674512122
75.15030060120242	0.004868185196686212	0.004512679000472333
75.45090180360722	0.004577660787197986	0.004356576827715538
75.75150300601203	0.004423272161213405	0.004204371136718966
76.05210420841684	0.004321360457361311	0.004056032707216241
76.35270541082166	0.0042924601234333665	0.003911529271050033
76.65330661322646	0.004117537049657734	0.0037708256650093573
76.95390781563127	0.003993569827808046	0.003633883983329987
77.25450901803607	0.003924361133401165	0.0035006637295490074
77.55511022044088	0.003721298260800579	0.003371121967416908
77.8557114228457	0.0035615858890925686	0.003245213470583777
78.15631262525051	0.003467279536274401	0.0031228908707895413
78.45691382765531	0.0033037644890493525	0.003004104804301624
78.75751503006012	0.0033060460943594694	0.002888804056357533
79.05811623246494	0.0031227571344465926	0.0027769357033835844
79.35871743486975	0.0030314929220420627	0.0026684452527753226
79.65931863727455	0.0028877517875046943	0.00256327678003915
79.95991983967936	0.002901441419365396	0.00246137306310914
80.26052104208418	0.002672520353250328	0.0023626757136668932
80.56112224448898	0.002568327044088199	0.0022671253053066693
80.86172344689379	0.0025120474464387687	0.0021746614984017114
81.1623246492986	0.0023652641714879113	0.002085223161541832
81.46292585170342	0.002354616680040699	0.001998748489425699
81.76352705410822	0.0022656340729461377	0.0019151751171048552
82.06412825651303	0.0021317798947525085	0.0018344402304895278
82.36472945891784	0.0021462300617166833	0.0017564806730392874
82.66533066132266	0.0019751096634579115	0.001681233048574055
82.96593186372746	0.0019431671891162745	0.001608633820153222
83.26653306613227	0.0018701558191925318	0.0015386194049824267
83.56713426853707	0.0017956233790619594	0.0014711262653190765
83.8677354709419	0.0016754588327292182	0.0014060909953586473
84.1683366733467	0.0016906695347966645	0.0013434504040944488
84.46893787575151	0.0016138554893560604	0.0012831415941536852
84.76953907815631	0.0016070106734257096	0.0012251020366224222
85.07014028056113	0.001471635425025367	0.0011692696418812403
85.37074148296594	0.0014282849241332145	0.0011155828264821962
85.67134268537075	0.001360597299933078	0.0010639805761059578
85.97194388777555	0.0013423444574521427	0.001014402504645868
86.27254509018037	0.0012495591748407197	0.0009667889094729428
86.57314629258518	0.0011506896114022638	0.0009210808229427106
86.87374749498998	0.0011141839264404469	0.0008772200602110967
87.17434869739479	0.0011027758998898621	0.0008351492634325115
87.47494989979961	0.0010221591789323964	0.0007948119424185962
87.77555110220442	0.0010016247311413439	0.000756152511841077
88.07615230460922	0.0009666401163861713	0.0007191163250665683
88.37675350701403	0.0008921076762557299	0.0006836497047152187
88.67735470941885	0.0008548414561904862	0.0006496999700385815
88.97795591182366	0.0007841116915768607	0.0006172154612152331
89.27855711422846	0.0008054066744712856	0.0005861455606653127
89.57915831663327	0.0007696615246127501	0.0005564407114874605
89.87975951903809	0.0006913264089654377	0.0005280524331234451
90.1803607214429	0.0006669892856575236	0.0005009333343573022
90.4809619238477	0.0006221177145585567	0.00047503712375684666
90.78156312625251	0.000589414705113547	0.0004503186176662404
91.08216432865733	0.0006069070124910816	0.0004267337458586497
91.38276553106213	0.0005217270809134107	0.00040423955495814165
91.68336673346694	0.0004920662118818902	0.00038279420973971355
91.98396793587175	0.0004905451416751456	0.0003623569924158796
92.28456913827657	0.00046772908857397607	0.0003428883000173924
92.58517034068137	0.00043806821954243486	0.00032434963997467913
92.88577154308618	0.0004350260791289663	0.00030670362400523287
93.18637274549098	0.00043882875464582786	0.00028991396041073725
93.4869739478958	0.0003764648761692978	0.0002739454448859416
93.78757515030061	0.0003924361133401165	0.0002587639499394102
94.08817635270542	0.00035973310389508974	0.0002443364130241742
94.38877755511022	0.00035516989327487287	0.00023063082347408797
94.68937875751504	0.00032398795403660777	0.00021761620833928106
94.98997995991985	0.00033919865610405414	0.00020526261721160274
95.29058116232466	0.00030649564665904445	0.0001935411061283091
95.59118236472946	0.00025553979473308695	0.0001824237206395456
95.89178356713428	0.00027531370742077936	0.00017188347812234126
96.19238476953909	0.00025021604900949285	0.00016189434942097292
96.4929859719439	0.0002448923032858866	0.00015243123989060376
96.7935871743487	0.00023424481183867416	0.00014346996991814378
97.09418837675351	0.00022587892570156797	0.000134987254991239
97.39478957915833	0.00019697859177343055	0.0001269606853832785
97.69539078156313	0.00018861270563633504	0.0001193687055192588
97.99599198396794	0.0001756836088790056	0.00011219059308428841
98.29659318637275	0.0001787257492924949	0.00010540643793349309
98.59719438877757	0.00017264146846550818	9.899712085904585e-05
98.89779559118237	0.0001467832749508575	9.294429226706217e-05
99.19839679358718	0.00015134648557109143	8.723035081413047e-05
99.49899799599199	0.00011636187081596477	8.183842205033908e-05
99.7995991983968	0.00013765685371038968	7.675233711277955e-05
100.10020040080161	0.00011788294102270382	7.195661151069312e-05
100.40080160320642	0.00011788294102270939	6.74364240406623e-05
100.70140280561122	9.886956343840144e-05	6.317759586756397e-05
101.00200400801604	0.00010419330916200766	5.916656980436379e-05
101.30260521042085	0.00010875651978224158	5.5390389821284434e-05
101.60320641282566	0.00010039063364514131	5.183668081239796e-05
101.90380761523046	9.963009854177375e-05	4.849362864529715e-05
102.20440881763528	8.974314219793362e-05	4.5349960517179705e-05
102.50501002004009	7.985618585409346e-05	4.239492563844613e-05
102.8056112224449	6.160334337315781e-05	3.961827626276031e-05
103.1062124248497	8.137725606083426e-05	3.70102490804633e-05
103.40681362725452	7.529297523385955e-05	3.4561546990248014e-05
103.70741482965933	6.616655399339172e-05	3.226332126211904e-05
104.00801603206413	7.149029971699796e-05	3.010715410285626e-05
104.30861723446894	7.605351033723188e-05	2.8085041633491935e-05
104.60921843687376	5.019531682257066e-05	2.6189377286679925e-05
104.90981963927857	5.856120295966854e-05	2.4412935630298795e-05
105.21042084168337	5.4758527442806946e-05	2.2748856622172894e-05
105.51102204408818	4.943478171920072e-05	2.119063029942841e-05
105.811623246493	4.258996578884985e-05	1.9732081904710045e-05
106.1122244488978	3.95478253753587e-05	1.836735745027967e-05
106.41282565130261	3.65056849618713e-05	1.709090971989001e-05
106.71342685370742	4.182943068547753e-05	1.589748470727721e-05
107.01402805611224	4.5632106202339125e-05	1.4782108489141494e-05
107.31462925851704	3.042140413489275e-05	1.3740074529584383e-05
107.61523046092185	2.737926372140218e-05	1.2766931412140068e-05
107.91583166332666	3.118193923826507e-05	1.1858470994778566e-05
108.21643286573148	2.8139798824775794e-05	1.1010716982561202e-05
108.51703406813628	3.498461475512666e-05	1.0219913911998793e-05
108.81763527054109	3.194247434163739e-05	9.482516540590811e-06
109.1182364729459	2.3576588204540765e-05	8.795179634513878e-06
109.41883767535072	1.825284248093565e-05	8.154748146969732e-06
109.71943887775552	1.292909675732942e-05	7.5582477793020745e-06
110.02004008016033	1.673177227419101e-05	7.002875916638168e-06
110.32064128256513	1.3689631860701736e-05	6.48599292950891e-06
110.62124248496995	1.977391268767935e-05	6.005113832642176e-06
110.92184368737476	8.365886137095505e-06	5.557900291909457e-06
111.22244488977957	1.4450166964074055e-05	5.142152970231576e-06
111.52304609218437	1.4450166964074055e-05	4.755804203113622e-06
111.8236472945892	9.886956343840143e-06	4.396910994377658e-06
112.124248496994	7.605351033722827e-06	4.06364832259644e-06
112.4248496993988	6.08428082697855e-06	3.754302748693734e-06
112.72545090180361	1.21685616539571e-05	3.467266315171844e-06
113.02605210420843	8.365886137095505e-06	3.2010307274448957e-06
113.32665330661324	9.126421240467824e-06	2.954181807802556e-06
113.62725450901804	1.4450166964073371e-05	2.72539421259465e-06
113.92785571142285	4.563210620233912e-06	2.513426403316296e-06
114.22845691382767	6.08428082697855e-06	2.3171158623787452e-06
114.52905811623248	7.605351033723187e-06	2.13537454447591e-06
114.82965931863728	3.042140413489275e-06	1.9671845545950246e-06
115.13026052104209	6.844815930350868e-06	1.8115940438733541e-06
115.4308617234469	1.0647491447211957e-05	1.6677133146678414e-06
115.73146292585172	9.886956343840143e-06	1.5347111263803777e-06
116.03206412825652	9.886956343840143e-06	1.4118111937669818e-06
116.33266533066133	9.126421240467824e-06	1.298288869652096e-06
116.63326653306613	9.126421240467824e-06	1.1934680041697738e-06
116.93386773547095	6.844815930350545e-06	1.096717972858939e-06
117.23446893787576	6.844815930350868e-06	1.0074508661505378e-06
117.53507014028057	9.886956343840143e-06	9.251188329981536e-07
117.83567134268537	1.5210702067446375e-06	8.492115716202312e-07
118.1362725450902	1.0647491447212462e-05	7.792539605403335e-07
118.436873747495	9.126421240467392e-06	7.148038233309383e-07
118.7374749498998	1.1408026550584781e-05	6.554498206856584e-07
119.03807615230461	6.844815930350868e-06	6.008094636635464e-07
119.33867735470943	3.042140413489275e-06	5.505272421668203e-07
119.63927855711424	5.323745723606231e-06	5.042728629291833e-07
119.93987975951904	7.605351033722827e-06	4.6173959150564627e-07
120.24048096192385	6.08428082697855e-06	4.2264269296563863e-07
120.54108216432867	6.08428082697855e-06	3.8671796619901483e-07
120.84168336673348	6.844815930350868e-06	3.5372036694881425e-07
121.14228456913828	6.08428082697855e-06	3.2342271488499497e-07
121.44288577154309	3.8026755168614136e-06	2.9561448022974586e-07
121.74348697394791	5.323745723606231e-06	2.701006456366948e-07
122.04408817635272	6.08428082697855e-06	2.4670063921371954e-07
122.34468937875752	1.5210702067446375e-06	2.252473347613987e-07
122.64529058116233	3.8026755168615936e-06	2.0558611547678015e-07
122.94589178356715	5.323745723605979e-06	1.8757399754445928e-07
123.24649298597195	6.844815930350868e-06	1.710788102043613e-07
123.54709418837676	4.563210620233912e-06	1.559784290475828e-07
123.84769539078157	4.563210620233912e-06	1.4216005944853536e-07
124.14829659318639	3.8026755168615936e-06	1.2951956719306795e-07
124.4488977955912	5.323745723605979e-06	1.1796085350849805e-07
124.749498997996	3.8026755168615936e-06	1.0739527184241725e-07
125.0501002004008	2.281605310116956e-06	9.774108387283182e-08
125.35070140280563	2.281605310116956e-06	8.892295236272395e-08
125.65130260521043	2.281605310116956e-06	8.087146859747826e-08
125.95190380761524	6.084280826978261e-06	7.352271226396399e-08
126.25250501002004	6.08428082697855e-06	6.681784174539896e-08
126.55310621242486	4.563210620233912e-06	6.070271291660504e-08
126.85370741482967	3.8026755168615936e-06	5.512752462995116e-08
127.15430861723448	2.281605310116956e-06	5.0046489183314616e-08
127.45490981963928	4.563210620233696e-06	4.541752615786916e-08
127.7555110220441	2.281605310116956e-06	4.120197810554056e-08
128.0561122244489	3.8026755168615936e-06	3.736434665371893e-08
128.35671342685373	7.605351033722827e-07	3.387204767835105e-08
128.65731462925854	2.281605310117064e-06	3.0695184276062355e-08
128.95791583166334	3.8026755168614136e-06	2.7806336341506494e-08
129.25851703406815	4.563210620234128e-06	2.5180365627969437e-08
129.55911823647295	3.8026755168614136e-06	2.279423523736634e-08
129.85971943887776	3.0421404134891306e-06	2.062684255040921e-08
130.16032064128257	7.605351033723548e-07	1.865886466894318e-08
130.46092184368737	3.0421404134891306e-06	1.6872615500434488e-08
130.7615230460922	1.5210702067447095e-06	1.525191366943865e-08
131.062124248497	2.281605310116848e-06	1.3781960492734574e-08
131.36272545090182	2.281605310116848e-06	1.2449227303794048e-08
131.66332665330663	2.281605310117064e-06	1.1241351458495522e-08
131.96392785571143	1.5210702067445653e-06	1.0147040397605752e-08
132.26452905811624	0.0	9.155983182662093e-09
132.56513026052104	2.281605310116848e-06	8.258768960611693e-09
132.86573146292585	1.5210702067445653e-06	7.446811849006585e-09
133.16633266533069	7.605351033723548e-07	6.712281767835656e-09
133.4669338677355	7.605351033722827e-07	6.048040776291319e-09
133.7675350701403	1.5210702067447095e-06	5.447584503033008e-09
134.0681362725451	2.281605310116848e-06	4.9049882869151925e-09
134.3687374749499	3.0421404134891306e-06	4.4148576717903406e-09
134.66933867735472	7.605351033723548e-07	3.972282923974917e-09
134.96993987975952	0.0	3.572797264361e-09
135.27054108216433	1.5210702067447095e-06	3.2123385290599344e-09
135.57114228456913	7.605351033722827e-07	2.887213992953655e-09
135.87174348697397	7.605351033722827e-07	2.5940681096879506e-09
136.17234468937878	2.281605310117064e-06	2.3298529395409706e-09
136.47294589178358	1.5210702067445653e-06	2.0918010533148275e-09
136.7735470941884	0.0	1.877400715995575e-09
137.0741482965932	1.5210702067445653e-06	1.6843731684727257e-09
137.374749498998	7.605351033722827e-07	1.5106518391669175e-09
137.6753507014028	1.5210702067447095e-06	1.3543633300425564e-09
137.9759519038076	7.605351033722827e-07	1.213810033237876e-09
138.27655310621245	7.605351033723548e-07	1.0874542454811875e-09
138.57715430861725	7.605351033722827e-07	9.739036576313374e-10
138.87775551102206	7.605351033722827e-07	8.718981061286284e-10
139.17835671342687	7.605351033723548e-07	7.802974819187674e-10
139.47895791583167	3.0421404134891306e-06	6.980707005560807e-10
139.77955911823648	0.0	6.242856447480114e-10
140.08016032064128	0.0	5.580999976066691e-10
140.3807615230461	0.0	4.987528913627597e-10
140.68136272545092	7.605351033723548e-07	4.4555730230682566e-10
140.98196392785573	7.605351033722827e-07	3.978931282841393e-10
141.28256513026054	0.0	3.5520089021401914e-10
141.58316633266534	0.0	3.16976003860048e-10
141.88376753507015	0.0	2.827635724715287e-10
142.18436873747495	0.0	2.5215365497394805e-10
142.48496993987976	1.5210702067445653e-06	2.2477696813102472e-10
142.78557114228457	7.605351033723548e-07	2.0030098455489053e-10
143.0861723446894	0.0	1.7842639162548662e-10
143.3867735470942	7.605351033722827e-07	1.5888387931428812e-10
143.687374749499	0.0	1.4143122760952687e-10
143.98797595190382	1.5210702067445653e-06	1.2585066672719016e-10
144.28857715430863	0.0	1.1194648557981101e-10
144.58917835671343	0.0	9.954286607872416e-11
144.88977955911824	7.605351033722827e-07	8.848192277842593e-11
145.19038076152304	0.0	7.862192914716605e-11
145.49098196392788	7.605351033722827e-07	6.983571337767013e-11
145.79158316633269	7.605351033723548e-07	6.200920814729012e-11
146.0921843687375	0.0	5.504014010810696e-11
146.3927855711423	7.605351033722827e-07	4.883684614441606e-11
146.6933867735471	1.5210702067447095e-06	4.3317204586335513e-11
146.9939879759519	0.0	3.840767062250042e-11
147.29458917835672	7.605351033723548e-07	3.4042406119539624e-11
147.59519038076152	0.0	3.016249493842517e-11
147.89579158316636	7.605351033722827e-07	2.6715235644507973e-11
148.19639278557116	0.0	2.3653504245157965e-11
148.49699398797597	0.0	2.0935180262129582e-11
148.79759519038078	0.0	1.852263006028178e-11
149.09819639278558	0.0	1.6382241914935448e-11
149.3987975951904	7.605351033722827e-07	1.4484007811415703e-11
149.6993987975952	0.0	1.2801147436327626e-11
150.0	0.0	1.1309770244633238e-11
