# Supplementary material for: Enhanced hexamerization of insulin via assembly pathway rerouting revealed by single particle studies
Source: Commun Biol. 2023 Feb 15;6:178. doi: 10.1038/s42003-022-04386-6 (PMC9932072; doi:10.1038/s42003-022-04386-6)
Supplement: Supplementary file 7 — Supplementary Data 4 [file 42003_2022_4386_MOESM7_ESM.csv]

label	idealized	after
S12	46.72905549445442	95.88565356414804
S21	95.88565356414804	46.72905549445442
S12	46.72905549445442	95.88565356414804
S21	95.88565356414804	46.72905549445442
S12	46.72905549445442	95.88565356414804
S21	95.88565356414804	46.72905549445442
S12	46.72905549445442	95.88565356414804
S21	95.88565356414804	46.72905549445442
S10	46.72905549445442	26.96060865403652
S01	26.96060865403652	46.72905549445442
S10	46.72905549445442	26.96060865403652
S12	53.78201452608409	88.00905510724526
S21	88.00905510724526	53.78201452608409
S12	53.78201452608409	88.00905510724526
S21	88.00905510724526	53.78201452608409
S12	53.78201452608409	88.00905510724526
S21	88.00905510724526	53.78201452608409
S12	53.78201452608409	88.00905510724526
S21	88.00905510724526	53.78201452608409
S12	53.78201452608409	88.00905510724526
S21	88.00905510724526	53.78201452608409
S12	53.78201452608409	88.00905510724526
S21	88.00905510724526	53.78201452608409
S12	53.78201452608409	88.00905510724526
S21	88.00905510724526	53.78201452608409
S10	53.78201452608409	27.7634350096518
S12	62.503374705101486	87.52297013377485
S21	87.52297013377485	62.503374705101486
S12	62.503374705101486	87.52297013377485
S21	87.52297013377485	62.503374705101486
S12	62.503374705101486	87.52297013377485
S21	87.52297013377485	62.503374705101486
S12	62.503374705101486	87.52297013377485
S21	87.52297013377485	62.503374705101486
S12	62.503374705101486	87.52297013377485
S21	87.52297013377485	62.503374705101486
S10	62.503374705101486	24.563475468146983
S01	28.001268706254084	43.106655748302224
S10	43.106655748302224	28.001268706254084
S01	28.001268706254084	43.106655748302224
S10	43.106655748302224	28.001268706254084
S01	28.001268706254084	43.106655748302224
S10	43.106655748302224	28.001268706254084
S01	28.001268706254084	43.106655748302224
S10	43.106655748302224	28.001268706254084
S01	28.001268706254084	43.106655748302224
S10	43.106655748302224	28.001268706254084
S01	28.001268706254084	43.106655748302224
	43.106655748302224	56.31463371997245
S10	56.31463371997245	28.001268706254084
S01	28.001268706254084	43.106655748302224
S10	43.106655748302224	28.001268706254084
S01	28.001268706254084	43.106655748302224
S10	43.106655748302224	28.001268706254084
S01	28.001268706254084	43.106655748302224
S10	43.106655748302224	28.001268706254084
S01	28.001268706254084	43.106655748302224
S10	43.106655748302224	28.001268706254084
S01	28.001268706254084	43.106655748302224
S01	27.517672046461183	50.26701412166662
S10	50.26701412166662	27.517672046461183
S01	27.517672046461183	50.26701412166662
S10	50.26701412166662	27.517672046461183
S01	27.517672046461183	50.26701412166662
S01	29.915235076520467	42.508721089503055
S10	42.508721089503055	29.915235076520467
S01	29.915235076520467	42.508721089503055
S10	42.508721089503055	29.915235076520467
S01	29.915235076520467	42.508721089503055
S10	42.508721089503055	29.915235076520467
S01	29.915235076520467	42.508721089503055
S10	51.6726055196372	27.820156622506147
S01	27.820156622506147	51.6726055196372
S10	51.6726055196372	27.820156622506147
S01	27.820156622506147	51.6726055196372
S10	51.6726055196372	27.820156622506147
S01	27.820156622506147	51.6726055196372
S10	51.6726055196372	27.820156622506147
S01	27.820156622506147	51.6726055196372
S12	51.6726055196372	86.61100438947503
S21	86.61100438947503	51.6726055196372
S12	51.6726055196372	86.61100438947503
S21	86.61100438947503	51.6726055196372
S12	51.6726055196372	86.61100438947503
S21	86.61100438947503	51.6726055196372
S12	51.6726055196372	86.61100438947503
S21	86.61100438947503	51.6726055196372
S12	51.6726055196372	86.61100438947503
S21	86.61100438947503	51.6726055196372
S12	51.6726055196372	86.61100438947503
S21	86.61100438947503	51.6726055196372
S12	51.6726055196372	86.61100438947503
S21	86.61100438947503	51.6726055196372
S12	51.6726055196372	86.61100438947503
S20	86.61100438947503	27.820156622506147
S12	62.69500033354193	108.9533176774491
S21	108.9533176774491	62.69500033354193
S12	62.69500033354193	108.9533176774491
S21	108.9533176774491	62.69500033354193
S12	62.69500033354193	108.9533176774491
S23	108.9533176774491	139.79598545193082
S32	139.79598545193082	108.9533176774491
S23	108.9533176774491	139.79598545193082
S32	139.79598545193082	108.9533176774491
S23	108.9533176774491	139.79598545193082
S32	139.79598545193082	108.9533176774491
S23	108.9533176774491	139.79598545193082
S32	139.79598545193082	108.9533176774491
S21	108.9533176774491	62.69500033354193
S12	62.69500033354193	108.9533176774491
S21	108.9533176774491	62.69500033354193
S12	62.69500033354193	108.9533176774491
S21	108.9533176774491	62.69500033354193
S12	62.69500033354193	108.9533176774491
S21	108.9533176774491	62.69500033354193
S12	62.69500033354193	108.9533176774491
S21	108.9533176774491	62.69500033354193
S12	62.69500033354193	108.9533176774491
S21	108.9533176774491	62.69500033354193
S10	62.69500033354193	26.75440357756806
S12	54.50610912111766	98.56820351499118
S21	98.56820351499118	54.50610912111766
S12	54.50610912111766	98.56820351499118
S21	98.56820351499118	54.50610912111766
S12	54.50610912111766	98.56820351499118
S21	98.56820351499118	54.50610912111766
S12	54.50610912111766	98.56820351499118
S21	98.56820351499118	54.50610912111766
S12	54.50610912111766	98.56820351499118
S21	98.56820351499118	54.50610912111766
S12	54.50610912111766	98.56820351499118
S21	98.56820351499118	54.50610912111766
S12	54.50610912111766	98.56820351499118
S21	98.56820351499118	54.50610912111766
S10	54.50610912111766	29.07005967576113
S01	29.07005967576113	54.50610912111766
S12	54.50610912111766	98.56820351499118
S21	98.56820351499118	54.50610912111766
S12	54.50610912111766	98.56820351499118
S21	98.56820351499118	54.50610912111766
S12	54.50610912111766	98.56820351499118
S23	98.56820351499118	130.90358183765645
S32	130.90358183765645	98.56820351499118
S23	98.56820351499118	130.90358183765645
S32	130.90358183765645	98.56820351499118
S23	98.56820351499118	130.90358183765645
S32	130.90358183765645	98.56820351499118
S23	98.56820351499118	130.90358183765645
S32	130.90358183765645	98.56820351499118
S21	98.56820351499118	54.50610912111766
S10	54.50610912111766	29.07005967576113
S01	29.07005967576113	54.50610912111766
S10	54.50610912111766	29.07005967576113
S01	29.07005967576113	54.50610912111766
S10	54.50610912111766	29.07005967576113
S10	61.277229572100765	25.10229219823261
S01	25.10229219823261	61.277229572100765
S12	61.277229572100765	89.45531468928344
S21	89.45531468928344	61.277229572100765
S10	61.277229572100765	25.10229219823261
S01	25.10229219823261	61.277229572100765
S12	61.277229572100765	89.45531468928344
S21	89.45531468928344	61.277229572100765
S12	61.277229572100765	89.45531468928344
S21	89.45531468928344	61.277229572100765
S12	61.277229572100765	89.45531468928344
S21	89.45531468928344	61.277229572100765
S12	61.277229572100765	89.45531468928344
S21	89.45531468928344	61.277229572100765
S10	61.277229572100765	25.10229219823261
S01	30.925778614571648	44.53041461783553
S10	44.53041461783553	30.925778614571648
S01	30.925778614571648	44.53041461783553
S10	44.53041461783553	30.925778614571648
S01	30.925778614571648	44.53041461783553
S10	44.53041461783553	30.925778614571648
S01	30.925778614571648	44.53041461783553
S01	28.491308906308863	43.96253131765157
S12	43.96253131765157	87.46205257883003
S21	87.46205257883003	43.96253131765157
S12	43.96253131765157	87.46205257883003
S21	87.46205257883003	43.96253131765157
S12	43.96253131765157	87.46205257883003
S21	87.46205257883003	43.96253131765157
S12	43.96253131765157	87.46205257883003
S21	87.46205257883003	43.96253131765157
S12	43.96253131765157	87.46205257883003
S21	87.46205257883003	43.96253131765157
S10	62.30855580563959	29.18552047252484
S01	29.18552047252484	62.30855580563959
S12	62.30855580563959	86.14262290689955
S21	86.14262290689955	62.30855580563959
S12	62.30855580563959	86.14262290689955
S21	86.14262290689955	62.30855580563959
S12	62.30855580563959	86.14262290689955
S21	86.14262290689955	62.30855580563959
S12	62.30855580563959	86.14262290689955
S21	86.14262290689955	62.30855580563959
S12	62.30855580563959	86.14262290689955
S21	86.14262290689955	62.30855580563959
S12	62.30855580563959	86.14262290689955
S21	86.14262290689955	62.30855580563959
S12	62.30855580563959	86.14262290689955
S21	86.14262290689955	62.30855580563959
S12	62.30855580563959	86.14262290689955
S21	86.14262290689955	62.30855580563959
S12	62.30855580563959	86.14262290689955
S21	86.14262290689955	62.30855580563959
S12	62.30855580563959	86.14262290689955
S21	86.14262290689955	62.30855580563959
S12	62.30855580563959	86.14262290689955
S21	86.14262290689955	62.30855580563959
S12	62.30855580563959	86.14262290689955
S21	86.14262290689955	62.30855580563959
S12	62.30855580563959	86.14262290689955
S21	86.14262290689955	62.30855580563959
S10	62.30855580563959	29.18552047252484
S21	86.21993516454997	61.480656931096384
S12	61.480656931096384	86.21993516454997
S21	86.21993516454997	61.480656931096384
S12	61.480656931096384	86.21993516454997
S21	86.21993516454997	61.480656931096384
S12	61.480656931096384	86.21993516454997
S21	86.21993516454997	61.480656931096384
S12	61.480656931096384	86.21993516454997
S21	86.21993516454997	61.480656931096384
S12	61.480656931096384	86.21993516454997
S21	86.21993516454997	61.480656931096384
S12	61.480656931096384	86.21993516454997
S21	86.21993516454997	61.480656931096384
S12	61.480656931096384	86.21993516454997
S21	86.21993516454997	61.480656931096384
S10	61.480656931096384	26.470776725850804
S01	26.470776725850804	61.480656931096384
S21	97.4254681976283	44.26562696956029
S10	44.26562696956029	24.61842364744296
S01	24.61842364744296	44.26562696956029
S10	44.26562696956029	24.61842364744296
S01	24.61842364744296	44.26562696956029
S10	44.26562696956029	24.61842364744296
S01	24.61842364744296	44.26562696956029
S10	44.26562696956029	24.61842364744296
S01	24.61842364744296	44.26562696956029
S12	56.11757232159313	91.23584332836728
S21	91.23584332836728	56.11757232159313
S12	56.11757232159313	91.23584332836728
S21	91.23584332836728	56.11757232159313
S12	56.11757232159313	91.23584332836728
S21	91.23584332836728	56.11757232159313
S12	56.11757232159313	91.23584332836728
S21	91.23584332836728	56.11757232159313
S12	56.11757232159313	91.23584332836728
S21	91.23584332836728	56.11757232159313
S10	56.11757232159313	28.824941006894925
S21	84.35248638265382	61.0122978828148
S12	61.0122978828148	84.35248638265382
S21	84.35248638265382	61.0122978828148
S12	61.0122978828148	84.35248638265382
S21	84.35248638265382	61.0122978828148
S12	61.0122978828148	84.35248638265382
S21	84.35248638265382	61.0122978828148
S12	61.0122978828148	84.35248638265382
S21	84.35248638265382	61.0122978828148
S12	61.0122978828148	84.35248638265382
S21	84.35248638265382	61.0122978828148
S12	61.0122978828148	84.35248638265382
S21	84.35248638265382	61.0122978828148
S12	61.0122978828148	84.35248638265382
S21	84.35248638265382	61.0122978828148
S12	61.0122978828148	84.35248638265382
S21	84.35248638265382	61.0122978828148
S12	61.0122978828148	84.35248638265382
S21	84.35248638265382	61.0122978828148
S12	61.0122978828148	84.35248638265382
S21	84.35248638265382	61.0122978828148
S12	61.0122978828148	84.35248638265382
S21	84.35248638265382	61.0122978828148
S12	61.0122978828148	84.35248638265382
S21	84.35248638265382	61.0122978828148
S12	61.0122978828148	84.35248638265382
S21	84.35248638265382	61.0122978828148
S12	61.0122978828148	84.35248638265382
S21	84.35248638265382	61.0122978828148
S12	61.0122978828148	84.35248638265382
S21	84.35248638265382	61.0122978828148
S12	61.0122978828148	84.35248638265382
S20	84.35248638265382	25.492004339034448
S01	25.492004339034448	61.0122978828148
S10	61.0122978828148	25.492004339034448
S01	25.492004339034448	61.0122978828148
S12	61.0122978828148	84.35248638265382
S20	84.35248638265382	25.492004339034448
S01	25.492004339034448	61.0122978828148
S10	42.540249953477584	29.95942614838411
S01	29.95942614838411	42.540249953477584
S10	42.540249953477584	29.95942614838411
S01	29.95942614838411	42.540249953477584
S10	42.540249953477584	29.95942614838411
S01	29.95942614838411	42.540249953477584
S12	42.540249953477584	86.26730120568006
S21	86.26730120568006	42.540249953477584
S12	42.540249953477584	86.26730120568006
S21	86.26730120568006	42.540249953477584
S12	42.540249953477584	86.26730120568006
S21	86.26730120568006	42.540249953477584
S12	42.540249953477584	86.26730120568006
S21	86.26730120568006	42.540249953477584
S10	42.540249953477584	29.95942614838411
S01	29.95942614838411	42.540249953477584
S10	42.540249953477584	29.95942614838411
S01	29.95942614838411	42.540249953477584
S10	42.540249953477584	29.95942614838411
S10	54.57847238557896	21.422427251300924
S21	85.3926684110113	62.43881741240118
S12	62.43881741240118	85.3926684110113
S21	85.3926684110113	62.43881741240118
S12	62.43881741240118	85.3926684110113
S21	85.3926684110113	62.43881741240118
S12	62.43881741240118	85.3926684110113
S21	85.3926684110113	62.43881741240118
S12	62.43881741240118	85.3926684110113
S21	85.3926684110113	62.43881741240118
S12	62.43881741240118	85.3926684110113
S21	85.3926684110113	62.43881741240118
S12	62.43881741240118	85.3926684110113
S21	85.3926684110113	62.43881741240118
S10	62.43881741240118	29.878674336018324
S01	29.878674336018324	62.43881741240118
S01	29.037813069676183	42.360549671734205
S10	42.360549671734205	29.037813069676183
S01	29.037813069676183	42.360549671734205
S10	42.360549671734205	29.037813069676183
S01	29.037813069676183	42.360549671734205
S10	42.360549671734205	29.037813069676183
S01	29.037813069676183	42.360549671734205
S10	42.360549671734205	29.037813069676183
S01	29.037813069676183	42.360549671734205
S10	42.360549671734205	29.037813069676183
S01	29.037813069676183	42.360549671734205
S10	42.360549671734205	29.037813069676183
S01	29.037813069676183	42.360549671734205
S01	29.21749519140237	57.65960140239963
S12	57.65960140239963	88.04011582937679
S21	88.04011582937679	57.65960140239963
S12	57.65960140239963	88.04011582937679
S21	88.04011582937679	57.65960140239963
S12	57.65960140239963	88.04011582937679
S21	88.04011582937679	57.65960140239963
S12	57.65960140239963	88.04011582937679
S21	88.04011582937679	57.65960140239963
S12	57.65960140239963	88.04011582937679
S21	88.04011582937679	57.65960140239963
S10	57.65960140239963	29.21749519140237
S01	29.21749519140237	57.65960140239963
S12	57.65960140239963	88.04011582937679
S21	88.04011582937679	57.65960140239963
S12	57.65960140239963	88.04011582937679
S21	88.04011582937679	57.65960140239963
S12	57.65960140239963	88.04011582937679
S21	88.04011582937679	57.65960140239963
S12	57.65960140239963	88.04011582937679
S21	88.04011582937679	57.65960140239963
S12	57.65960140239963	88.04011582937679
S21	88.04011582937679	57.65960140239963
S12	57.65960140239963	88.04011582937679
S21	88.04011582937679	57.65960140239963
S12	57.65960140239963	88.04011582937679
S21	88.04011582937679	57.65960140239963
S12	57.65960140239963	88.04011582937679
S21	88.04011582937679	57.65960140239963
S12	57.65960140239963	88.04011582937679
S21	88.04011582937679	57.65960140239963
S12	57.65960140239963	88.04011582937679
S21	88.04011582937679	57.65960140239963
S12	57.65960140239963	88.04011582937679
S21	88.04011582937679	57.65960140239963
S10	57.65960140239963	29.21749519140237
S01	29.21749519140237	57.65960140239963
S12	53.61174834222154	102.9894216272403
S23	102.9894216272403	131.28073701117162
S32	131.28073701117162	102.9894216272403
S20	102.9894216272403	29.79786637406369
S01	28.55930961533393	40.507496623746285
S10	40.507496623746285	28.55930961533393
S01	28.55930961533393	40.507496623746285
S10	40.507496623746285	28.55930961533393
S01	28.55930961533393	40.507496623746285
S10	40.507496623746285	28.55930961533393
S01	28.55930961533393	40.507496623746285
S10	40.507496623746285	28.55930961533393
S01	28.55930961533393	40.507496623746285
S10	40.507496623746285	28.55930961533393
S01	28.55930961533393	40.507496623746285
S10	40.507496623746285	28.55930961533393
S01	28.55930961533393	40.507496623746285
S21	96.51097718402922	54.6368265945177
S12	54.6368265945177	96.51097718402922
S21	96.51097718402922	54.6368265945177
S12	54.6368265945177	96.51097718402922
S21	96.51097718402922	54.6368265945177
S12	54.6368265945177	96.51097718402922
S21	96.51097718402922	54.6368265945177
S12	54.6368265945177	96.51097718402922
S21	96.51097718402922	54.6368265945177
S12	54.6368265945177	96.51097718402922
S21	96.51097718402922	54.6368265945177
S12	54.6368265945177	96.51097718402922
S23	96.51097718402922	149.10883274797433
S32	149.10883274797433	96.51097718402922
S23	96.51097718402922	149.10883274797433
S32	149.10883274797433	96.51097718402922
S23	96.51097718402922	149.10883274797433
S32	149.10883274797433	96.51097718402922
S21	96.51097718402922	54.6368265945177
S12	54.6368265945177	96.51097718402922
S21	96.51097718402922	54.6368265945177
S12	54.6368265945177	96.51097718402922
S21	96.51097718402922	54.6368265945177
S12	54.6368265945177	96.51097718402922
S23	96.51097718402922	149.10883274797433
S32	149.10883274797433	96.51097718402922
S23	96.51097718402922	149.10883274797433
S34	149.10883274797433	193.7370249818504
S43	193.7370249818504	149.10883274797433
S34	149.10883274797433	193.7370249818504
S43	193.7370249818504	149.10883274797433
S34	149.10883274797433	193.7370249818504
S43	193.7370249818504	149.10883274797433
S34	149.10883274797433	193.7370249818504
S43	193.7370249818504	149.10883274797433
S32	149.10883274797433	96.51097718402922
S21	96.51097718402922	54.6368265945177
S12	54.6368265945177	96.51097718402922
S21	96.51097718402922	54.6368265945177
S12	54.6368265945177	96.51097718402922
S21	96.51097718402922	54.6368265945177
S10	54.6368265945177	26.90989686020375
S01	26.90989686020375	54.6368265945177
S12	54.6368265945177	96.51097718402922
S20	96.51097718402922	26.90989686020375
S01	26.90989686020375	54.6368265945177
S10	54.6368265945177	26.90989686020375
S01	26.90989686020375	54.6368265945177
S10	54.6368265945177	26.90989686020375
S01	26.90989686020375	54.6368265945177
S10	43.35454501425943	30.83668087908546
S01	30.83668087908546	43.35454501425943
S10	43.35454501425943	30.83668087908546
S01	30.83668087908546	43.35454501425943
S10	43.35454501425943	30.83668087908546
S01	30.83668087908546	43.35454501425943
S10	43.35454501425943	30.83668087908546
S32	132.42671226495384	103.0003645922062
S23	103.0003645922062	132.42671226495384
S32	132.42671226495384	103.0003645922062
S21	103.0003645922062	56.47952756484885
S10	56.47952756484885	29.643306177510183
S01	29.643306177510183	56.47952756484885
S10	56.47952756484885	29.643306177510183
S01	29.643306177510183	56.47952756484885
S10	56.47952756484885	29.643306177510183
S01	29.643306177510183	56.47952756484885
S10	56.47952756484885	29.643306177510183
S01	29.643306177510183	56.47952756484885
S12	56.47952756484885	103.0003645922062
S21	103.0003645922062	56.47952756484885
S12	56.47952756484885	103.0003645922062
S21	103.0003645922062	56.47952756484885
S12	56.47952756484885	103.0003645922062
S21	103.0003645922062	56.47952756484885
S12	56.47952756484885	103.0003645922062
S01	23.89346983900828	52.191544673632485
S12	52.191544673632485	86.56348213102378
S21	86.56348213102378	52.191544673632485
S12	52.191544673632485	86.56348213102378
S21	86.56348213102378	52.191544673632485
S12	52.191544673632485	86.56348213102378
S21	86.56348213102378	52.191544673632485
S10	52.191544673632485	23.89346983900828
S01	23.89346983900828	52.191544673632485
S01	26.607660986021003	44.97687597114754
S10	44.97687597114754	26.607660986021003
S01	26.607660986021003	44.97687597114754
S10	44.97687597114754	26.607660986021003
S01	26.607660986021003	44.97687597114754
S10	44.97687597114754	26.607660986021003
S01	26.607660986021003	44.97687597114754
S10	40.37224976827299	31.039427408982533
S01	31.039427408982533	40.37224976827299
S10	40.37224976827299	31.039427408982533
S01	31.039427408982533	40.37224976827299
S10	40.37224976827299	31.039427408982533
S01	31.039427408982533	40.37224976827299
S10	40.37224976827299	31.039427408982533
S01	31.039427408982533	40.37224976827299
S10	40.37224976827299	31.039427408982533
S01	31.039427408982533	40.37224976827299
S12	40.37224976827299	97.38206058144011
S12	69.16121648850886	89.43731574181777
S21	89.43731574181777	69.16121648850886
S12	69.16121648850886	89.43731574181777
S21	89.43731574181777	69.16121648850886
S12	69.16121648850886	89.43731574181777
S21	89.43731574181777	69.16121648850886
S12	69.16121648850886	89.43731574181777
S21	89.43731574181777	69.16121648850886
S12	69.16121648850886	89.43731574181777
S21	89.43731574181777	69.16121648850886
S12	69.16121648850886	89.43731574181777
S21	89.43731574181777	69.16121648850886
S12	69.16121648850886	89.43731574181777
S21	89.43731574181777	69.16121648850886
S12	69.16121648850886	89.43731574181777
S21	89.43731574181777	69.16121648850886
S12	69.16121648850886	89.43731574181777
S21	89.43731574181777	69.16121648850886
S12	69.16121648850886	89.43731574181777
S21	89.43731574181777	69.16121648850886
S12	69.16121648850886	89.43731574181777
S21	89.43731574181777	69.16121648850886
S12	69.16121648850886	89.43731574181777
S21	89.43731574181777	69.16121648850886
S12	69.16121648850886	89.43731574181777
S21	89.43731574181777	69.16121648850886
S12	69.16121648850886	89.43731574181777
S21	89.43731574181777	69.16121648850886
S12	69.16121648850886	89.43731574181777
S21	89.43731574181777	69.16121648850886
S12	69.16121648850886	89.43731574181777
S21	89.43731574181777	69.16121648850886
S12	69.16121648850886	89.43731574181777
S21	89.43731574181777	69.16121648850886
S12	69.16121648850886	89.43731574181777
S21	89.43731574181777	69.16121648850886
S12	69.16121648850886	89.43731574181777
S21	89.43731574181777	69.16121648850886
S12	69.16121648850886	89.43731574181777
S21	89.43731574181777	69.16121648850886
S12	69.16121648850886	89.43731574181777
S21	89.43731574181777	69.16121648850886
S12	69.16121648850886	89.43731574181777
S21	89.43731574181777	69.16121648850886
S12	69.16121648850886	89.43731574181777
S21	89.43731574181777	69.16121648850886
S12	69.16121648850886	89.43731574181777
S21	89.43731574181777	69.16121648850886
S10	69.16121648850886	21.896547750410303
S02	21.896547750410303	89.43731574181777
S12	67.53269398010835	84.26929331133708
S21	84.26929331133708	67.53269398010835
S12	67.53269398010835	84.26929331133708
S21	84.26929331133708	67.53269398010835
S12	67.53269398010835	84.26929331133708
S21	84.26929331133708	67.53269398010835
S12	67.53269398010835	84.26929331133708
S21	84.26929331133708	67.53269398010835
S12	67.53269398010835	84.26929331133708
S21	84.26929331133708	67.53269398010835
S12	67.53269398010835	84.26929331133708
S21	84.26929331133708	67.53269398010835
S12	67.53269398010835	84.26929331133708
S21	84.26929331133708	67.53269398010835
S12	67.53269398010835	84.26929331133708
S21	84.26929331133708	67.53269398010835
S12	67.53269398010835	84.26929331133708
S21	84.26929331133708	67.53269398010835
S12	67.53269398010835	84.26929331133708
S21	84.26929331133708	67.53269398010835
S12	67.53269398010835	84.26929331133708
S21	84.26929331133708	67.53269398010835
S12	67.53269398010835	84.26929331133708
S21	84.26929331133708	67.53269398010835
S12	67.53269398010835	84.26929331133708
S21	84.26929331133708	67.53269398010835
S12	67.53269398010835	84.26929331133708
S21	84.26929331133708	67.53269398010835
S12	67.53269398010835	84.26929331133708
S21	84.26929331133708	67.53269398010835
S12	67.53269398010835	84.26929331133708
S21	84.26929331133708	67.53269398010835
S12	67.53269398010835	84.26929331133708
S21	84.26929331133708	67.53269398010835
S12	67.53269398010835	84.26929331133708
S21	84.26929331133708	67.53269398010835
S12	67.53269398010835	84.26929331133708
S21	84.26929331133708	67.53269398010835
S10	67.53269398010835	31.06006031451555
S10	51.6247191982108	27.756722227052578
S23	100.9720244541723	150.22623564863295
S32	150.22623564863295	100.9720244541723
S21	100.9720244541723	43.656933263959935
S12	43.656933263959935	100.9720244541723
S23	100.9720244541723	150.22623564863295
S34	150.22623564863295	185.0167680680262
S43	185.0167680680262	150.22623564863295
S34	150.22623564863295	185.0167680680262
S43	185.0167680680262	150.22623564863295
S34	150.22623564863295	185.0167680680262
S43	185.0167680680262	150.22623564863295
S34	150.22623564863295	185.0167680680262
S43	185.0167680680262	150.22623564863295
S34	150.22623564863295	185.0167680680262
S43	185.0167680680262	150.22623564863295
S32	150.22623564863295	100.9720244541723
S23	100.9720244541723	150.22623564863295
S32	150.22623564863295	100.9720244541723
S23	100.9720244541723	150.22623564863295
S32	150.22623564863295	100.9720244541723
S21	100.9720244541723	43.656933263959935
S12	43.656933263959935	100.9720244541723
S21	100.9720244541723	43.656933263959935
S12	43.656933263959935	100.9720244541723
S23	100.9720244541723	150.22623564863295
S32	150.22623564863295	100.9720244541723
S21	100.9720244541723	43.656933263959935
S10	43.656933263959935	31.6869568823956
S01	31.6869568823956	43.656933263959935
S10	43.656933263959935	31.6869568823956
S01	31.6869568823956	43.656933263959935
S13	43.656933263959935	150.22623564863295
S21	93.7308145098307	57.00323582846436
S12	57.00323582846436	93.7308145098307
S21	93.7308145098307	57.00323582846436
S12	57.00323582846436	93.7308145098307
S21	93.7308145098307	57.00323582846436
S12	57.00323582846436	93.7308145098307
S21	93.7308145098307	57.00323582846436
S12	57.00323582846436	93.7308145098307
S21	93.7308145098307	57.00323582846436
S12	57.00323582846436	93.7308145098307
S21	93.7308145098307	57.00323582846436
S12	57.00323582846436	93.7308145098307
S21	93.7308145098307	57.00323582846436
S12	57.00323582846436	93.7308145098307
S21	93.7308145098307	57.00323582846436
S12	57.00323582846436	93.7308145098307
S21	93.7308145098307	57.00323582846436
S12	57.00323582846436	93.7308145098307
S21	93.7308145098307	57.00323582846436
S10	57.00323582846436	27.33642252410469
S01	27.33642252410469	57.00323582846436
S10	57.00323582846436	27.33642252410469
S01	27.33642252410469	57.00323582846436
S10	57.00323582846436	27.33642252410469
S01	27.33642252410469	57.00323582846436
S21	83.99055123245249	55.9067659906539
S12	55.9067659906539	83.99055123245249
S21	83.99055123245249	55.9067659906539
S12	55.9067659906539	83.99055123245249
S21	83.99055123245249	55.9067659906539
S12	55.9067659906539	83.99055123245249
S21	83.99055123245249	55.9067659906539
S12	55.9067659906539	83.99055123245249
S21	83.99055123245249	55.9067659906539
S12	55.9067659906539	83.99055123245249
S21	83.99055123245249	55.9067659906539
S12	55.9067659906539	83.99055123245249
S21	83.99055123245249	55.9067659906539
S12	55.9067659906539	83.99055123245249
S21	83.99055123245249	55.9067659906539
S12	55.9067659906539	83.99055123245249
S21	83.99055123245249	55.9067659906539
S12	55.9067659906539	83.99055123245249
S21	83.99055123245249	55.9067659906539
S12	55.9067659906539	83.99055123245249
S21	83.99055123245249	55.9067659906539
S12	55.9067659906539	83.99055123245249
S21	83.99055123245249	55.9067659906539
S12	55.9067659906539	83.99055123245249
S21	83.99055123245249	55.9067659906539
S12	55.9067659906539	83.99055123245249
S21	83.99055123245249	55.9067659906539
S12	55.9067659906539	83.99055123245249
S20	83.99055123245249	26.38439046335857
S01	26.38439046335857	55.9067659906539
S10	55.9067659906539	26.38439046335857
S01	26.38439046335857	55.9067659906539
S10	47.26885497811911	27.561145856190247
S01	27.561145856190247	47.26885497811911
S12	47.26885497811911	90.14230245366292
S21	90.14230245366292	47.26885497811911
S12	47.26885497811911	90.14230245366292
S21	90.14230245366292	47.26885497811911
S10	47.26885497811911	27.561145856190247
S01	27.561145856190247	47.26885497811911
S10	47.26885497811911	27.561145856190247
S10	43.53410221562328	29.739043210412603
S01	29.739043210412603	43.53410221562328
S10	43.53410221562328	29.739043210412603
S01	29.739043210412603	43.53410221562328
S10	43.53410221562328	29.739043210412603
S01	29.739043210412603	43.53410221562328
S10	43.53410221562328	29.739043210412603
S12	63.32549258317641	91.67202535776168
S21	91.67202535776168	63.32549258317641
S12	63.32549258317641	91.67202535776168
S20	91.67202535776168	28.26939775138313
S10	48.62449424140056	30.28914562020644
S01	30.28914562020644	48.62449424140056
S10	48.62449424140056	30.28914562020644
S01	30.28914562020644	48.62449424140056
S10	48.62449424140056	30.28914562020644
S10	40.869699191771375	27.4985692890627
S01	27.4985692890627	40.869699191771375
S10	40.869699191771375	27.4985692890627
S01	27.4985692890627	40.869699191771375
S10	40.869699191771375	27.4985692890627
S01	27.4985692890627	40.869699191771375
S10	40.869699191771375	27.4985692890627
S01	27.4985692890627	40.869699191771375
S10	40.869699191771375	27.4985692890627
S01	27.4985692890627	40.869699191771375
S10	40.869699191771375	27.4985692890627
S01	27.4985692890627	40.869699191771375
S12	40.869699191771375	90.3052223521188
S01	31.823004488298825	41.50715820563597
S10	41.50715820563597	31.823004488298825
S01	31.823004488298825	41.50715820563597
S10	41.50715820563597	31.823004488298825
S01	31.823004488298825	41.50715820563597
S10	59.72153142355195	21.259116776670304
S10	45.20857918132544	30.760244240496693
S01	30.760244240496693	45.20857918132544
S10	45.20857918132544	30.760244240496693
S01	30.760244240496693	45.20857918132544
S10	45.20857918132544	30.760244240496693
S01	30.760244240496693	45.20857918132544
S10	45.20857918132544	30.760244240496693
S01	30.760244240496693	45.20857918132544
S12	45.20857918132544	92.54923817151403
S21	92.54923817151403	45.20857918132544
S12	45.20857918132544	92.54923817151403
S21	92.54923817151403	45.20857918132544
S12	45.20857918132544	92.54923817151403
S20	92.54923817151403	30.760244240496693
S10	48.359469241071714	29.56226310009662
S01	29.56226310009662	48.359469241071714
S10	48.359469241071714	29.56226310009662
S01	29.56226310009662	48.359469241071714
S10	48.359469241071714	29.56226310009662
S01	29.56226310009662	48.359469241071714
S10	48.359469241071714	29.56226310009662
S01	29.56226310009662	48.359469241071714
S12	48.359469241071714	98.44620423299638
S23	98.44620423299638	156.65817524610577
S32	156.65817524610577	98.44620423299638
S21	98.44620423299638	48.359469241071714
S12	48.359469241071714	98.44620423299638
S21	98.44620423299638	48.359469241071714
S12	48.359469241071714	98.44620423299638
S21	98.44620423299638	48.359469241071714
S12	48.359469241071714	98.44620423299638
S20	98.44620423299638	29.56226310009662
S12	67.71275770569743	89.05087497399458
S21	89.05087497399458	67.71275770569743
S12	67.71275770569743	89.05087497399458
S21	89.05087497399458	67.71275770569743
S12	67.71275770569743	89.05087497399458
S21	89.05087497399458	67.71275770569743
S12	67.71275770569743	89.05087497399458
S21	89.05087497399458	67.71275770569743
S12	67.71275770569743	89.05087497399458
S21	89.05087497399458	67.71275770569743
S12	67.71275770569743	89.05087497399458
S21	89.05087497399458	67.71275770569743
S12	67.71275770569743	89.05087497399458
S21	89.05087497399458	67.71275770569743
S10	67.71275770569743	28.391474216082543
S01	28.03585929823543	43.18767035351429
S10	43.18767035351429	28.03585929823543
S01	28.03585929823543	43.18767035351429
S10	43.18767035351429	28.03585929823543
S01	28.03585929823543	43.18767035351429
S10	43.18767035351429	28.03585929823543
S01	28.03585929823543	43.18767035351429
S10	43.18767035351429	28.03585929823543
S01	28.03585929823543	43.18767035351429
S10	43.18767035351429	28.03585929823543
S01	28.03585929823543	43.18767035351429
S12	58.005902875489454	86.54251170161507
S21	86.54251170161507	58.005902875489454
S12	58.005902875489454	86.54251170161507
S21	86.54251170161507	58.005902875489454
S12	58.005902875489454	86.54251170161507
S21	86.54251170161507	58.005902875489454
S12	58.005902875489454	86.54251170161507
S21	86.54251170161507	58.005902875489454
S12	58.005902875489454	86.54251170161507
S21	86.54251170161507	58.005902875489454
S12	58.005902875489454	86.54251170161507
S21	86.54251170161507	58.005902875489454
S12	58.005902875489454	86.54251170161507
S21	86.54251170161507	58.005902875489454
S12	58.005902875489454	86.54251170161507
S21	86.54251170161507	58.005902875489454
S12	58.005902875489454	86.54251170161507
S21	86.54251170161507	58.005902875489454
S12	58.005902875489454	86.54251170161507
S21	86.54251170161507	58.005902875489454
S12	58.005902875489454	86.54251170161507
S21	86.54251170161507	58.005902875489454
S12	58.005902875489454	86.54251170161507
S21	86.54251170161507	58.005902875489454
S12	58.005902875489454	86.54251170161507
S20	86.54251170161507	22.356657720631336
S10	42.02039502208202	29.802595562182297
S01	29.802595562182297	42.02039502208202
S10	42.02039502208202	29.802595562182297
S01	29.802595562182297	42.02039502208202
S12	42.02039502208202	88.09277312224827
S21	88.09277312224827	42.02039502208202
S10	42.02039502208202	29.802595562182297
S01	29.802595562182297	42.02039502208202
S10	42.02039502208202	29.802595562182297
S01	27.70007504004529	41.72712653351476
S10	41.72712653351476	27.70007504004529
S01	27.70007504004529	41.72712653351476
S10	41.72712653351476	27.70007504004529
S01	27.70007504004529	41.72712653351476
S10	41.72712653351476	27.70007504004529
S01	27.70007504004529	41.72712653351476
S10	41.72712653351476	27.70007504004529
S01	27.70007504004529	41.72712653351476
S10	41.72712653351476	27.70007504004529
S01	27.70007504004529	41.72712653351476
S10	41.72712653351476	27.70007504004529
S01	27.70007504004529	41.72712653351476
S10	41.72712653351476	27.70007504004529
S01	27.70007504004529	41.72712653351476
S10	41.72712653351476	27.70007504004529
S01	27.70007504004529	41.72712653351476
S01	30.129492890445384	41.335642300120405
S10	41.335642300120405	30.129492890445384
S01	30.129492890445384	41.335642300120405
S10	41.335642300120405	30.129492890445384
S01	30.129492890445384	41.335642300120405
S10	41.335642300120405	30.129492890445384
S01	30.129492890445384	41.335642300120405
S12	41.335642300120405	89.46118505929628
S21	89.46118505929628	41.335642300120405
S12	41.335642300120405	89.46118505929628
S21	89.46118505929628	41.335642300120405
S21	100.43782302507424	64.34693133833754
S12	64.34693133833754	100.43782302507424
S21	100.43782302507424	64.34693133833754
S12	64.34693133833754	100.43782302507424
S21	100.43782302507424	64.34693133833754
S12	64.34693133833754	100.43782302507424
S21	100.43782302507424	64.34693133833754
S12	64.34693133833754	100.43782302507424
S21	100.43782302507424	64.34693133833754
S12	64.34693133833754	100.43782302507424
S21	100.43782302507424	64.34693133833754
S12	64.34693133833754	100.43782302507424
S21	100.43782302507424	64.34693133833754
S12	64.34693133833754	100.43782302507424
S21	100.43782302507424	64.34693133833754
S12	64.34693133833754	100.43782302507424
S21	100.43782302507424	64.34693133833754
S12	64.34693133833754	100.43782302507424
S23	100.43782302507424	145.55458447687985
S32	145.55458447687985	100.43782302507424
S21	100.43782302507424	64.34693133833754
S12	64.34693133833754	100.43782302507424
S21	100.43782302507424	64.34693133833754
S12	64.34693133833754	100.43782302507424
S21	100.43782302507424	64.34693133833754
S12	64.34693133833754	100.43782302507424
S21	100.43782302507424	64.34693133833754
S12	64.34693133833754	100.43782302507424
S21	100.43782302507424	64.34693133833754
S12	64.34693133833754	100.43782302507424
S21	100.43782302507424	64.34693133833754
S12	64.34693133833754	100.43782302507424
S21	100.43782302507424	64.34693133833754
S12	64.34693133833754	100.43782302507424
S21	100.43782302507424	64.34693133833754
S12	64.34693133833754	100.43782302507424
S21	100.43782302507424	64.34693133833754
S12	64.34693133833754	100.43782302507424
S21	100.43782302507424	64.34693133833754
S12	64.34693133833754	100.43782302507424
S21	100.43782302507424	64.34693133833754
S12	41.88924751199605	100.48622863090642
S23	100.48622863090642	144.8785598111357
S32	144.8785598111357	100.48622863090642
S20	100.48622863090642	30.613360206849524
S12	53.60670868478029	87.51616929289031
S21	87.51616929289031	53.60670868478029
S12	53.60670868478029	87.51616929289031
S21	87.51616929289031	53.60670868478029
S12	53.60670868478029	87.51616929289031
S21	87.51616929289031	53.60670868478029
S12	53.60670868478029	87.51616929289031
S21	87.51616929289031	53.60670868478029
S12	53.60670868478029	87.51616929289031
S21	87.51616929289031	53.60670868478029
S12	53.60670868478029	87.51616929289031
S21	87.51616929289031	53.60670868478029
S12	53.60670868478029	87.51616929289031
S21	87.51616929289031	53.60670868478029
S12	53.60670868478029	87.51616929289031
S21	87.51616929289031	53.60670868478029
S12	53.60670868478029	87.51616929289031
S21	87.51616929289031	53.60670868478029
S12	53.60670868478029	87.51616929289031
S21	87.51616929289031	53.60670868478029
S12	53.60670868478029	87.51616929289031
S21	87.51616929289031	53.60670868478029
S12	53.60670868478029	87.51616929289031
S21	87.51616929289031	53.60670868478029
S12	53.60670868478029	87.51616929289031
S21	87.51616929289031	53.60670868478029
S12	53.60670868478029	87.51616929289031
S21	87.51616929289031	53.60670868478029
S12	53.60670868478029	87.51616929289031
S21	87.51616929289031	53.60670868478029
S10	53.60670868478029	27.03337872622448
S02	27.03337872622448	87.51616929289031
S12	68.15391970945942	84.31018505300116
S21	84.31018505300116	68.15391970945942
S12	68.15391970945942	84.31018505300116
S21	84.31018505300116	68.15391970945942
S12	68.15391970945942	84.31018505300116
S21	84.31018505300116	68.15391970945942
S12	68.15391970945942	84.31018505300116
S21	84.31018505300116	68.15391970945942
S12	68.15391970945942	84.31018505300116
S21	84.31018505300116	68.15391970945942
S12	68.15391970945942	84.31018505300116
S21	84.31018505300116	68.15391970945942
S12	68.15391970945942	84.31018505300116
S21	84.31018505300116	68.15391970945942
S12	68.15391970945942	84.31018505300116
S21	84.31018505300116	68.15391970945942
S12	68.15391970945942	84.31018505300116
S21	84.31018505300116	68.15391970945942
S12	68.15391970945942	84.31018505300116
S21	84.31018505300116	68.15391970945942
S12	68.15391970945942	84.31018505300116
S21	84.31018505300116	68.15391970945942
S12	68.15391970945942	84.31018505300116
S21	84.31018505300116	68.15391970945942
S12	68.15391970945942	84.31018505300116
S21	84.31018505300116	68.15391970945942
S12	68.15391970945942	84.31018505300116
S21	84.31018505300116	68.15391970945942
S12	68.15391970945942	84.31018505300116
S21	84.31018505300116	68.15391970945942
S12	68.15391970945942	84.31018505300116
S21	84.31018505300116	68.15391970945942
S12	68.15391970945942	84.31018505300116
S21	84.31018505300116	68.15391970945942
S12	68.15391970945942	84.31018505300116
S21	84.31018505300116	68.15391970945942
S12	68.15391970945942	84.31018505300116
S21	84.31018505300116	68.15391970945942
S12	68.15391970945942	84.31018505300116
S21	84.31018505300116	68.15391970945942
S12	68.15391970945942	84.31018505300116
S21	84.31018505300116	68.15391970945942
S12	68.15391970945942	84.31018505300116
S21	84.31018505300116	68.15391970945942
S12	68.15391970945942	84.31018505300116
S21	84.31018505300116	68.15391970945942
S12	68.15391970945942	84.31018505300116
S21	84.31018505300116	68.15391970945942
S12	68.15391970945942	84.31018505300116
S21	84.31018505300116	68.15391970945942
S12	68.15391970945942	84.31018505300116
S20	84.31018505300116	27.26278248219491
S02	27.26278248219491	84.31018505300116
S43	199.07768343804847	135.37602763784756
S32	135.37602763784756	105.95912862282852
S23	105.95912862282852	135.37602763784756
S32	135.37602763784756	105.95912862282852
S23	105.95912862282852	135.37602763784756
S32	135.37602763784756	105.95912862282852
S23	105.95912862282852	135.37602763784756
S32	135.37602763784756	105.95912862282852
S23	105.95912862282852	135.37602763784756
S32	135.37602763784756	105.95912862282852
S23	105.95912862282852	135.37602763784756
S32	135.37602763784756	105.95912862282852
S23	105.95912862282852	135.37602763784756
S32	135.37602763784756	105.95912862282852
S21	105.95912862282852	44.5966753788179
S15	44.5966753788179	238.6837906406984
S21	90.13388257572907	49.68570027784397
S10	49.68570027784397	30.062755002912976
S01	30.062755002912976	49.68570027784397
S10	49.68570027784397	30.062755002912976
S01	30.062755002912976	49.68570027784397
S10	49.68570027784397	30.062755002912976
S01	30.062755002912976	49.68570027784397
S12	49.68570027784397	90.13388257572907
S21	90.13388257572907	49.68570027784397
S12	49.68570027784397	90.13388257572907
S21	90.13388257572907	49.68570027784397
S12	49.68570027784397	90.13388257572907
S21	90.13388257572907	49.68570027784397
S12	49.68570027784397	90.13388257572907
S21	90.13388257572907	49.68570027784397
S12	49.68570027784397	90.13388257572907
S21	90.13388257572907	49.68570027784397
S12	49.68570027784397	90.13388257572907
S23	90.13388257572907	142.94124949614238
S32	142.94124949614238	90.13388257572907
S21	90.13388257572907	49.68570027784397
S01	26.29649607672428	49.53196550335042
S12	49.53196550335042	91.13408057953386
S21	91.13408057953386	49.53196550335042
S12	49.53196550335042	91.13408057953386
S21	91.13408057953386	49.53196550335042
S12	49.53196550335042	91.13408057953386
S21	91.13408057953386	49.53196550335042
S12	49.53196550335042	91.13408057953386
S21	91.13408057953386	49.53196550335042
S12	49.53196550335042	91.13408057953386
S21	91.13408057953386	49.53196550335042
S12	57.36296274125592	83.47084925913306
S21	83.47084925913306	57.36296274125592
S12	57.36296274125592	83.47084925913306
S21	83.47084925913306	57.36296274125592
S12	57.36296274125592	83.47084925913306
S21	83.47084925913306	57.36296274125592
S10	57.36296274125592	25.36898626326816
S12	54.934643225311184	105.93118927668122
S21	105.93118927668122	54.934643225311184
S12	54.934643225311184	105.93118927668122
S21	105.93118927668122	54.934643225311184
S12	54.934643225311184	105.93118927668122
S23	105.93118927668122	140.56537937286575
S32	140.56537937286575	105.93118927668122
S23	105.93118927668122	140.56537937286575
S32	140.56537937286575	105.93118927668122
S23	105.93118927668122	140.56537937286575
S32	140.56537937286575	105.93118927668122
S23	105.93118927668122	140.56537937286575
S32	140.56537937286575	105.93118927668122
S21	105.93118927668122	54.934643225311184
S12	54.934643225311184	105.93118927668122
S21	105.93118927668122	54.934643225311184
S12	54.934643225311184	105.93118927668122
S21	105.93118927668122	54.934643225311184
S12	54.934643225311184	105.93118927668122
S21	105.93118927668122	54.934643225311184
S10	54.934643225311184	31.02999466384789
S01	31.02999466384789	54.934643225311184
S10	54.934643225311184	31.02999466384789
S01	31.02999466384789	54.934643225311184
S10	54.934643225311184	31.02999466384789
S01	31.02999466384789	54.934643225311184
S10	54.934643225311184	31.02999466384789
S02	31.02999466384789	105.93118927668122
S32	133.1683210161853	106.7524605396646
S23	106.7524605396646	133.1683210161853
S32	133.1683210161853	106.7524605396646
S21	106.7524605396646	40.80202910562415
S12	40.80202910562415	106.7524605396646
S23	106.7524605396646	133.1683210161853
S32	133.1683210161853	106.7524605396646
S21	106.7524605396646	40.80202910562415
S12	40.80202910562415	106.7524605396646
S23	106.7524605396646	133.1683210161853
S32	133.1683210161853	106.7524605396646
S23	106.7524605396646	133.1683210161853
S32	133.1683210161853	106.7524605396646
S23	106.7524605396646	133.1683210161853
S32	133.1683210161853	106.7524605396646
S23	106.7524605396646	133.1683210161853
S32	133.1683210161853	106.7524605396646
S23	106.7524605396646	133.1683210161853
S32	133.1683210161853	106.7524605396646
S23	106.7524605396646	133.1683210161853
S34	133.1683210161853	220.39971072819617
S43	220.39971072819617	133.1683210161853
S32	133.1683210161853	106.7524605396646
S23	106.7524605396646	133.1683210161853
S32	133.1683210161853	106.7524605396646
S23	106.7524605396646	133.1683210161853
S32	133.1683210161853	106.7524605396646
S23	106.7524605396646	133.1683210161853
S32	133.1683210161853	106.7524605396646
S20	106.7524605396646	29.84587048242517
S01	29.84587048242517	40.80202910562415
S10	40.80202910562415	29.84587048242517
S01	29.84587048242517	40.80202910562415
S10	40.80202910562415	29.84587048242517
S02	29.84587048242517	106.7524605396646
S21	87.54799247984815	54.03703729924533
S10	54.03703729924533	29.88871599874404
S01	29.88871599874404	54.03703729924533
S12	54.03703729924533	87.54799247984815
S21	87.54799247984815	54.03703729924533
S12	54.03703729924533	87.54799247984815
S21	87.54799247984815	54.03703729924533
S12	54.03703729924533	87.54799247984815
S21	87.54799247984815	54.03703729924533
S12	54.03703729924533	87.54799247984815
S21	87.54799247984815	54.03703729924533
S12	54.03703729924533	87.54799247984815
S21	87.54799247984815	54.03703729924533
S12	54.03703729924533	87.54799247984815
S21	87.54799247984815	54.03703729924533
S12	54.03703729924533	87.54799247984815
S21	87.54799247984815	54.03703729924533
S12	54.03703729924533	87.54799247984815
S21	87.54799247984815	54.03703729924533
S12	54.03703729924533	87.54799247984815
S21	87.54799247984815	54.03703729924533
S12	67.49828311690172	84.87429065009488
S21	84.87429065009488	67.49828311690172
S12	67.49828311690172	84.87429065009488
S21	84.87429065009488	67.49828311690172
S12	67.49828311690172	84.87429065009488
S21	84.87429065009488	67.49828311690172
S12	67.49828311690172	84.87429065009488
S21	84.87429065009488	67.49828311690172
S12	67.49828311690172	84.87429065009488
S21	84.87429065009488	67.49828311690172
S12	67.49828311690172	84.87429065009488
S21	84.87429065009488	67.49828311690172
S12	67.49828311690172	84.87429065009488
S21	84.87429065009488	67.49828311690172
S12	67.49828311690172	84.87429065009488
S21	84.87429065009488	67.49828311690172
S12	67.49828311690172	84.87429065009488
S21	84.87429065009488	67.49828311690172
S12	67.49828311690172	84.87429065009488
S21	84.87429065009488	67.49828311690172
S12	67.49828311690172	84.87429065009488
S21	84.87429065009488	67.49828311690172
S12	67.49828311690172	84.87429065009488
S21	84.87429065009488	67.49828311690172
S12	67.49828311690172	84.87429065009488
S21	84.87429065009488	67.49828311690172
S12	67.49828311690172	84.87429065009488
S21	84.87429065009488	67.49828311690172
S12	67.49828311690172	84.87429065009488
S21	84.87429065009488	67.49828311690172
S12	67.49828311690172	84.87429065009488
S20	84.87429065009488	22.794389154963017
S01	22.10953625836564	52.1280416936187
S12	52.1280416936187	92.41048336752272
S21	92.41048336752272	52.1280416936187
S12	52.1280416936187	92.41048336752272
S21	92.41048336752272	52.1280416936187
S12	52.1280416936187	92.41048336752272
S21	92.41048336752272	52.1280416936187
S10	52.1398408651468	14.033708391648698
S10	40.92390228187023	28.32466648437904
S01	28.32466648437904	40.92390228187023
S10	40.92390228187023	28.32466648437904
S01	28.32466648437904	40.92390228187023
S10	40.92390228187023	28.32466648437904
S01	28.32466648437904	40.92390228187023
S10	40.92390228187023	28.32466648437904
S01	28.32466648437904	40.92390228187023
S10	40.92390228187023	28.32466648437904
S01	28.32466648437904	40.92390228187023
S10	40.92390228187023	28.32466648437904
S01	28.32466648437904	40.92390228187023
S10	40.92390228187023	28.32466648437904
S01	28.32466648437904	40.92390228187023
S10	40.92390228187023	28.32466648437904
S12	65.91817272482504	102.44270378585176
S23	102.44270378585176	151.80261004921496
S32	151.80261004921496	102.44270378585176
S23	102.44270378585176	151.80261004921496
S32	151.80261004921496	102.44270378585176
S23	102.44270378585176	151.80261004921496
S32	151.80261004921496	102.44270378585176
S23	102.44270378585176	151.80261004921496
S32	151.80261004921496	102.44270378585176
S21	102.44270378585176	65.91817272482504
S12	65.91817272482504	102.44270378585176
S21	102.44270378585176	65.91817272482504
S12	65.91817272482504	102.44270378585176
S21	102.44270378585176	65.91817272482504
S12	65.91817272482504	102.44270378585176
S23	102.44270378585176	151.80261004921496
S32	151.80261004921496	102.44270378585176
S23	102.44270378585176	151.80261004921496
S30	151.80261004921496	23.44990022496712
S01	32.64855085190331	53.40559948775156
S12	53.40559948775156	88.73080910110892
S21	88.73080910110892	53.40559948775156
S12	53.40559948775156	88.73080910110892
S21	88.73080910110892	53.40559948775156
S12	53.40559948775156	88.73080910110892
S21	88.73080910110892	53.40559948775156
S12	53.40559948775156	88.73080910110892
S21	88.73080910110892	53.40559948775156
S12	53.40559948775156	88.73080910110892
S21	88.73080910110892	53.40559948775156
S12	53.40559948775156	88.73080910110892
S21	88.73080910110892	53.40559948775156
S12	53.40559948775156	88.73080910110892
S21	88.73080910110892	53.40559948775156
S12	53.40559948775156	88.73080910110892
S21	88.73080910110892	53.40559948775156
S12	53.40559948775156	88.73080910110892
S21	88.73080910110892	53.40559948775156
S12	53.40559948775156	88.73080910110892
S21	88.73080910110892	53.40559948775156
S01	28.23038581895713	43.64387522033571
S10	43.64387522033571	28.23038581895713
S01	28.23038581895713	43.64387522033571
S10	43.64387522033571	28.23038581895713
S01	28.23038581895713	43.64387522033571
S12	43.64387522033571	85.81072773912821
S21	85.81072773912821	43.64387522033571
S12	43.64387522033571	85.81072773912821
S21	85.81072773912821	43.64387522033571
S12	43.64387522033571	85.81072773912821
S21	85.81072773912821	43.64387522033571
S12	43.64387522033571	85.81072773912821
S21	85.81072773912821	43.64387522033571
S12	43.64387522033571	85.81072773912821
S21	85.81072773912821	43.64387522033571
S12	43.64387522033571	85.81072773912821
S21	85.81072773912821	43.64387522033571
S12	43.64387522033571	85.81072773912821
S21	85.81072773912821	43.64387522033571
S12	43.64387522033571	85.81072773912821
S21	85.81072773912821	43.64387522033571
S01	29.907046730588625	40.327636574742144
S12	40.327636574742144	76.78447401464143
S20	76.78447401464143	29.907046730588625
S01	29.907046730588625	40.327636574742144
S10	40.327636574742144	29.907046730588625
S01	29.907046730588625	40.327636574742144
S10	40.327636574742144	29.907046730588625
S01	29.907046730588625	40.327636574742144
S10	40.327636574742144	29.907046730588625
S01	29.907046730588625	40.327636574742144
S10	40.327636574742144	29.907046730588625
S01	29.907046730588625	40.327636574742144
S10	40.327636574742144	29.907046730588625
S01	29.907046730588625	40.327636574742144
S12	65.78622615759299	86.8672687199955
S21	86.8672687199955	65.78622615759299
S12	65.78622615759299	86.8672687199955
S21	86.8672687199955	65.78622615759299
S10	65.78622615759299	29.79104607180876
S01	29.79104607180876	65.78622615759299
S12	65.78622615759299	86.8672687199955
S21	86.8672687199955	65.78622615759299
S12	65.78622615759299	86.8672687199955
S21	86.8672687199955	65.78622615759299
S12	65.78622615759299	86.8672687199955
S21	86.8672687199955	65.78622615759299
S12	65.78622615759299	86.8672687199955
S21	86.8672687199955	65.78622615759299
S12	65.78622615759299	86.8672687199955
S21	86.8672687199955	65.78622615759299
S12	65.78622615759299	86.8672687199955
S21	86.8672687199955	65.78622615759299
S12	65.78622615759299	86.8672687199955
S21	86.8672687199955	65.78622615759299
S12	65.78622615759299	86.8672687199955
S21	86.8672687199955	65.78622615759299
S12	65.78622615759299	86.8672687199955
S21	86.8672687199955	65.78622615759299
S12	65.78622615759299	86.8672687199955
S21	86.8672687199955	65.78622615759299
S12	65.78622615759299	86.8672687199955
S21	86.8672687199955	65.78622615759299
S12	65.78622615759299	86.8672687199955
S21	86.8672687199955	65.78622615759299
S12	65.78622615759299	86.8672687199955
S21	86.8672687199955	65.78622615759299
S10	65.78622615759299	29.79104607180876
S10	62.95010156458265	26.407498674070226
S01	26.407498674070226	62.95010156458265
S12	62.95010156458265	87.82230128428294
S23	87.82230128428294	149.96043411982794
S34	149.96043411982794	212.46379832937123
S43	212.46379832937123	149.96043411982794
S32	149.96043411982794	87.82230128428294
S20	87.82230128428294	26.407498674070226
S01	26.407498674070226	62.95010156458265
S12	62.95010156458265	87.82230128428294
S23	87.82230128428294	149.96043411982794
S32	149.96043411982794	87.82230128428294
S20	87.82230128428294	26.407498674070226
S01	26.407498674070226	62.95010156458265
S12	62.95010156458265	87.82230128428294
S23	87.82230128428294	149.96043411982794
S32	149.96043411982794	87.82230128428294
S20	87.82230128428294	26.407498674070226
S01	26.407498674070226	62.95010156458265
S12	62.95010156458265	87.82230128428294
S23	87.82230128428294	149.96043411982794
S34	149.96043411982794	212.46379832937123
S45	212.46379832937123	250.02595657595745
S54	250.02595657595745	212.46379832937123
S43	212.46379832937123	149.96043411982794
S32	149.96043411982794	87.82230128428294
S23	87.82230128428294	149.96043411982794
S34	149.96043411982794	212.46379832937123
S43	212.46379832937123	149.96043411982794
S32	149.96043411982794	87.82230128428294
S21	87.82230128428294	62.95010156458265
S12	62.95010156458265	87.82230128428294
S21	87.82230128428294	62.95010156458265
S12	62.95010156458265	87.82230128428294
S21	87.82230128428294	62.95010156458265
S12	62.95010156458265	87.82230128428294
S21	87.82230128428294	62.95010156458265
S12	62.95010156458265	87.82230128428294
S21	87.82230128428294	62.95010156458265
S12	62.95010156458265	87.82230128428294
S21	87.82230128428294	62.95010156458265
S12	62.95010156458265	87.82230128428294
S21	87.82230128428294	62.95010156458265
S12	62.95010156458265	87.82230128428294
S20	87.82230128428294	26.407498674070226
S12	64.37570783104024	83.3920907608083
S21	83.3920907608083	64.37570783104024
S12	64.37570783104024	83.3920907608083
S21	83.3920907608083	64.37570783104024
S12	64.37570783104024	83.3920907608083
S21	83.3920907608083	64.37570783104024
S12	64.37570783104024	83.3920907608083
S21	83.3920907608083	64.37570783104024
S12	64.37570783104024	83.3920907608083
S21	83.3920907608083	64.37570783104024
S12	64.37570783104024	83.3920907608083
S21	83.3920907608083	64.37570783104024
S12	64.37570783104024	83.3920907608083
S21	83.3920907608083	64.37570783104024
S12	64.37570783104024	83.3920907608083
S21	83.3920907608083	64.37570783104024
S12	64.37570783104024	83.3920907608083
S21	83.3920907608083	64.37570783104024
S12	64.37570783104024	83.3920907608083
S21	83.3920907608083	64.37570783104024
S12	64.37570783104024	83.3920907608083
S21	83.3920907608083	64.37570783104024
S12	64.37570783104024	83.3920907608083
S21	83.3920907608083	64.37570783104024
S12	64.37570783104024	83.3920907608083
S21	83.3920907608083	64.37570783104024
S12	64.37570783104024	83.3920907608083
S21	83.3920907608083	64.37570783104024
S12	64.37570783104024	83.3920907608083
S21	83.3920907608083	64.37570783104024
S12	64.37570783104024	83.3920907608083
S21	83.3920907608083	64.37570783104024
S12	64.37570783104024	83.3920907608083
S21	83.3920907608083	64.37570783104024
S12	64.37570783104024	83.3920907608083
S21	83.3920907608083	64.37570783104024
S12	64.37570783104024	83.3920907608083
S21	83.3920907608083	64.37570783104024
S12	64.37570783104024	83.3920907608083
S21	83.3920907608083	64.37570783104024
S12	64.37570783104024	83.3920907608083
S21	83.3920907608083	64.37570783104024
S12	64.37570783104024	83.3920907608083
S21	83.3920907608083	64.37570783104024
S10	64.37570783104024	30.208488689526927
S12	50.91010777538505	86.27128240048792
S21	86.27128240048792	50.91010777538505
S10	50.91010777538505	18.265296159151674
S10	38.65247908937801	30.431726910681032
S01	30.431726910681032	38.65247908937801
S10	38.65247908937801	30.431726910681032
S01	30.431726910681032	38.65247908937801
S10	38.65247908937801	30.431726910681032
S01	30.431726910681032	38.65247908937801
S12	38.65247908937801	97.0117405105284
S21	97.0117405105284	38.65247908937801
S12	38.65247908937801	97.0117405105284
S23	97.0117405105284	163.94361193847976
S34	163.94361193847976	191.3101369139266
S43	191.3101369139266	163.94361193847976
S34	163.94361193847976	191.3101369139266
S43	191.3101369139266	163.94361193847976
S34	163.94361193847976	191.3101369139266
S43	191.3101369139266	163.94361193847976
S34	163.94361193847976	191.3101369139266
S43	191.3101369139266	163.94361193847976
S34	163.94361193847976	191.3101369139266
S40	191.3101369139266	30.431726910681032
S21	91.984420204494	43.44948733646528
S12	43.44948733646528	91.984420204494
S21	91.984420204494	43.44948733646528
S10	43.44948733646528	26.95839249016717
S01	26.95839249016717	43.44948733646528
S12	43.44948733646528	91.984420204494
S21	91.984420204494	43.44948733646528
S12	43.44948733646528	91.984420204494
S21	91.984420204494	43.44948733646528
S21	83.96497770969961	68.64248951135637
S12	68.64248951135637	83.96497770969961
S21	83.96497770969961	68.64248951135637
S12	68.64248951135637	83.96497770969961
S21	83.96497770969961	68.64248951135637
S12	68.64248951135637	83.96497770969961
S21	83.96497770969961	68.64248951135637
S12	68.64248951135637	83.96497770969961
S21	83.96497770969961	68.64248951135637
S12	68.64248951135637	83.96497770969961
S21	83.96497770969961	68.64248951135637
S12	68.64248951135637	83.96497770969961
S21	83.96497770969961	68.64248951135637
S12	68.64248951135637	83.96497770969961
S21	83.96497770969961	68.64248951135637
S12	68.64248951135637	83.96497770969961
S21	83.96497770969961	68.64248951135637
S12	68.64248951135637	83.96497770969961
S21	83.96497770969961	68.64248951135637
S12	68.64248951135637	83.96497770969961
S21	83.96497770969961	68.64248951135637
S12	68.64248951135637	83.96497770969961
S21	83.96497770969961	68.64248951135637
S12	68.64248951135637	83.96497770969961
S21	83.96497770969961	68.64248951135637
S12	68.64248951135637	83.96497770969961
S21	83.96497770969961	68.64248951135637
S12	68.64248951135637	83.96497770969961
S21	83.96497770969961	68.64248951135637
S12	68.64248951135637	83.96497770969961
S21	83.96497770969961	68.64248951135637
S12	68.64248951135637	83.96497770969961
S21	83.96497770969961	68.64248951135637
S12	68.64248951135637	83.96497770969961
S21	83.96497770969961	68.64248951135637
S12	68.64248951135637	83.96497770969961
S21	83.96497770969961	68.64248951135637
S12	68.64248951135637	83.96497770969961
S21	83.96497770969961	68.64248951135637
S12	68.64248951135637	83.96497770969961
S21	83.96497770969961	68.64248951135637
S12	68.64248951135637	83.96497770969961
S21	83.96497770969961	68.64248951135637
S12	68.64248951135637	83.96497770969961
S21	83.96497770969961	68.64248951135637
S10	68.64248951135637	27.869090473156824
S01	27.869090473156824	68.64248951135637
S10	55.81996026566631	19.94153622499799
S01	19.94153622499799	55.81996026566631
S12	55.81996026566631	95.4934874033202
S21	95.4934874033202	55.81996026566631
S12	55.81996026566631	95.4934874033202
S21	95.4934874033202	55.81996026566631
S10	55.81996026566631	19.94153622499799
S01	28.838746342055767	60.62874206808066
S10	60.62874206808066	28.838746342055767
S01	28.838746342055767	60.62874206808066
S10	60.62874206808066	28.838746342055767
S01	28.838746342055767	60.62874206808066
S12	60.62874206808066	94.00663295688028
S21	94.00663295688028	60.62874206808066
S12	60.62874206808066	94.00663295688028
S21	94.00663295688028	60.62874206808066
S12	60.62874206808066	94.00663295688028
S21	94.00663295688028	60.62874206808066
S12	60.62874206808066	94.00663295688028
S21	94.00663295688028	60.62874206808066
S12	60.62874206808066	94.00663295688028
S21	94.00663295688028	60.62874206808066
S12	60.62874206808066	94.00663295688028
S21	94.00663295688028	60.62874206808066
S12	60.62874206808066	94.00663295688028
S21	94.00663295688028	60.62874206808066
S12	60.62874206808066	94.00663295688028
S21	94.00663295688028	60.62874206808066
S12	60.62874206808066	94.00663295688028
S21	94.00663295688028	60.62874206808066
S01	29.80987455141325	43.71319258478069
S10	43.71319258478069	29.80987455141325
S01	29.80987455141325	43.71319258478069
S10	43.71319258478069	29.80987455141325
S01	29.80987455141325	43.71319258478069
S12	43.71319258478069	89.44172259232889
S21	89.44172259232889	43.71319258478069
S12	43.71319258478069	89.44172259232889
S21	89.44172259232889	43.71319258478069
S12	43.71319258478069	89.44172259232889
S21	89.44172259232889	43.71319258478069
S12	43.71319258478069	89.44172259232889
S21	89.44172259232889	43.71319258478069
S12	43.71319258478069	89.44172259232889
S21	89.44172259232889	43.71319258478069
S12	56.1971814951637	82.81197899478514
S21	82.81197899478514	56.1971814951637
S12	56.1971814951637	82.81197899478514
S21	82.81197899478514	56.1971814951637
S12	56.1971814951637	82.81197899478514
S21	82.81197899478514	56.1971814951637
S12	56.1971814951637	82.81197899478514
S21	82.81197899478514	56.1971814951637
S12	56.1971814951637	82.81197899478514
S21	82.81197899478514	56.1971814951637
S12	56.1971814951637	82.81197899478514
S21	82.81197899478514	56.1971814951637
S12	56.1971814951637	82.81197899478514
S21	82.81197899478514	56.1971814951637
S12	56.1971814951637	82.81197899478514
S21	82.81197899478514	56.1971814951637
S12	56.1971814951637	82.81197899478514
S21	82.81197899478514	56.1971814951637
S10	56.1971814951637	25.27469655389701
S01	25.27469655389701	56.1971814951637
S12	56.1971814951637	82.81197899478514
S21	82.81197899478514	56.1971814951637
S12	56.1971814951637	82.81197899478514
S21	82.81197899478514	56.1971814951637
S10	56.1971814951637	25.27469655389701
S21	98.41653129757208	50.29821196978516
S12	50.29821196978516	98.41653129757208
S21	98.41653129757208	50.29821196978516
S12	50.29821196978516	98.41653129757208
S23	98.41653129757208	167.29422512137913
S34	167.29422512137913	185.4207621522954
S43	185.4207621522954	167.29422512137913
S32	167.29422512137913	98.41653129757208
S21	98.41653129757208	50.29821196978516
S10	50.29821196978516	29.103373560086126
S01	29.103373560086126	50.29821196978516
S10	39.35561528280073	29.887837256641216
S01	29.887837256641216	39.35561528280073
S10	39.35561528280073	29.887837256641216
S01	29.887837256641216	39.35561528280073
S12	39.35561528280073	107.39468898803122
S23	107.39468898803122	140.77633647594342
S32	140.77633647594342	107.39468898803122
S23	107.39468898803122	140.77633647594342
S32	140.77633647594342	107.39468898803122
S23	107.39468898803122	140.77633647594342
S30	140.77633647594342	29.887837256641216
S10	50.86097319565321	29.74305825352604
S01	29.74305825352604	50.86097319565321
S12	50.86097319565321	104.8215472821025
S21	104.8215472821025	50.86097319565321
S12	50.86097319565321	104.8215472821025
S23	104.8215472821025	152.60938957865548
S34	152.60938957865548	193.58846342301635
S43	193.58846342301635	152.60938957865548
S34	152.60938957865548	193.58846342301635
S43	193.58846342301635	152.60938957865548
S32	152.60938957865548	104.8215472821025
S23	104.8215472821025	152.60938957865548
S32	152.60938957865548	104.8215472821025
S21	104.8215472821025	50.86097319565321
S12	50.86097319565321	104.8215472821025
S21	104.8215472821025	50.86097319565321
S12	50.86097319565321	104.8215472821025
S23	104.8215472821025	152.60938957865548
S32	152.60938957865548	104.8215472821025
S21	104.8215472821025	50.86097319565321
S12	50.86097319565321	104.8215472821025
S23	104.8215472821025	152.60938957865548
S32	152.60938957865548	104.8215472821025
S23	104.8215472821025	152.60938957865548
S32	152.60938957865548	104.8215472821025
S21	104.8215472821025	50.86097319565321
S12	50.86097319565321	104.8215472821025
S23	104.8215472821025	152.60938957865548
S32	152.60938957865548	104.8215472821025
S21	104.8215472821025	50.86097319565321
S12	50.86097319565321	104.8215472821025
S23	104.8215472821025	152.60938957865548
S32	152.60938957865548	104.8215472821025
S23	104.8215472821025	152.60938957865548
S32	152.60938957865548	104.8215472821025
S23	104.8215472821025	152.60938957865548
S32	152.60938957865548	104.8215472821025
S23	104.8215472821025	152.60938957865548
S30	152.60938957865548	29.74305825352604
S21	84.17895662512815	60.06195246229877
S12	60.06195246229877	84.17895662512815
S21	84.17895662512815	60.06195246229877
S12	60.06195246229877	84.17895662512815
S21	84.17895662512815	60.06195246229877
S12	60.06195246229877	84.17895662512815
S21	84.17895662512815	60.06195246229877
S12	60.06195246229877	84.17895662512815
S21	84.17895662512815	60.06195246229877
S12	60.06195246229877	84.17895662512815
S21	84.17895662512815	60.06195246229877
S10	60.06195246229877	29.093832779986364
S01	29.093832779986364	60.06195246229877
S10	60.06195246229877	29.093832779986364
S01	29.093832779986364	60.06195246229877
S10	60.06195246229877	29.093832779986364
S01	29.093832779986364	60.06195246229877
S01	24.311675912080084	54.03722016208393
S12	54.03722016208393	95.44878890053366
S21	95.44878890053366	54.03722016208393
S12	54.03722016208393	95.44878890053366
S21	95.44878890053366	54.03722016208393
S12	54.03722016208393	95.44878890053366
S21	95.44878890053366	54.03722016208393
S12	54.03722016208393	95.44878890053366
S23	95.44878890053366	152.6043513923459
S34	152.6043513923459	188.5091897806642
S43	188.5091897806642	152.6043513923459
S34	152.6043513923459	188.5091897806642
S43	188.5091897806642	152.6043513923459
S34	152.6043513923459	188.5091897806642
S43	188.5091897806642	152.6043513923459
S34	152.6043513923459	188.5091897806642
S43	188.5091897806642	152.6043513923459
S34	152.6043513923459	188.5091897806642
S43	188.5091897806642	152.6043513923459
S34	152.6043513923459	188.5091897806642
S43	188.5091897806642	152.6043513923459
S34	152.6043513923459	188.5091897806642
S41	188.5091897806642	54.03722016208393
S34	142.496997322374	208.84641673920456
S43	208.84641673920456	142.496997322374
S32	142.496997322374	101.2231240561446
S23	101.2231240561446	142.496997322374
S32	142.496997322374	101.2231240561446
S23	101.2231240561446	142.496997322374
S32	142.496997322374	101.2231240561446
S23	101.2231240561446	142.496997322374
S32	142.496997322374	101.2231240561446
S23	101.2231240561446	142.496997322374
S32	142.496997322374	101.2231240561446
S23	101.2231240561446	142.496997322374
S32	142.496997322374	101.2231240561446
S23	101.2231240561446	142.496997322374
S32	142.496997322374	101.2231240561446
S23	101.2231240561446	142.496997322374
S32	142.496997322374	101.2231240561446
S23	101.2231240561446	142.496997322374
S32	142.496997322374	101.2231240561446
S21	101.2231240561446	62.512708603642814
S12	62.512708603642814	101.2231240561446
S21	101.2231240561446	62.512708603642814
S12	62.512708603642814	101.2231240561446
S21	101.2231240561446	62.512708603642814
S12	62.512708603642814	101.2231240561446
S21	101.2231240561446	62.512708603642814
S12	62.512708603642814	101.2231240561446
S21	101.2231240561446	62.512708603642814
S12	62.512708603642814	101.2231240561446
S21	101.2231240561446	62.512708603642814
S12	62.512708603642814	101.2231240561446
S21	101.2231240561446	62.512708603642814
S12	62.512708603642814	101.2231240561446
S21	101.2231240561446	62.512708603642814
S12	62.512708603642814	101.2231240561446
S21	101.2231240561446	62.512708603642814
S12	62.512708603642814	101.2231240561446
S21	101.2231240561446	62.512708603642814
S12	62.512708603642814	101.2231240561446
S21	101.2231240561446	62.512708603642814
S12	62.512708603642814	101.2231240561446
S21	101.2231240561446	62.512708603642814
S12	62.512708603642814	101.2231240561446
S21	101.2231240561446	62.512708603642814
S12	62.512708603642814	101.2231240561446
S23	101.2231240561446	142.496997322374
S32	142.496997322374	101.2231240561446
S21	101.2231240561446	62.512708603642814
S12	62.512708603642814	101.2231240561446
S21	101.2231240561446	62.512708603642814
S12	62.512708603642814	101.2231240561446
S21	101.2231240561446	62.512708603642814
S10	62.512708603642814	19.32640235486223
S01	19.32640235486223	62.512708603642814
S10	62.512708603642814	19.32640235486223
S02	19.32640235486223	101.2231240561446
S12	62.38840852087771	81.28665945658854
S21	81.28665945658854	62.38840852087771
S12	62.38840852087771	81.28665945658854
S21	81.28665945658854	62.38840852087771
S12	62.38840852087771	81.28665945658854
S21	81.28665945658854	62.38840852087771
S12	62.38840852087771	81.28665945658854
S21	81.28665945658854	62.38840852087771
S12	62.38840852087771	81.28665945658854
S21	81.28665945658854	62.38840852087771
S12	62.38840852087771	81.28665945658854
S21	81.28665945658854	62.38840852087771
S12	62.38840852087771	81.28665945658854
S21	81.28665945658854	62.38840852087771
S12	62.38840852087771	81.28665945658854
S21	81.28665945658854	62.38840852087771
S10	62.38840852087771	28.176789807748
S10	53.64128334166442	31.13196483521134
S01	31.13196483521134	53.64128334166442
S10	53.64128334166442	31.13196483521134
S12	55.7692678482653	88.85765651590933
S23	88.85765651590933	140.39593733286
S32	140.39593733286	88.85765651590933
S23	88.85765651590933	140.39593733286
S32	140.39593733286	88.85765651590933
S21	88.85765651590933	55.7692678482653
S12	55.7692678482653	88.85765651590933
S21	88.85765651590933	55.7692678482653
S12	55.7692678482653	88.85765651590933
S21	88.85765651590933	55.7692678482653
S12	55.7692678482653	88.85765651590933
S21	88.85765651590933	55.7692678482653
S12	55.7692678482653	88.85765651590933
S21	88.85765651590933	55.7692678482653
S12	55.7692678482653	88.85765651590933
S21	88.85765651590933	55.7692678482653
S12	55.7692678482653	88.85765651590933
S21	88.85765651590933	55.7692678482653
S12	55.7692678482653	88.85765651590933
S21	88.85765651590933	55.7692678482653
S12	55.7692678482653	88.85765651590933
S21	88.85765651590933	55.7692678482653
S12	55.7692678482653	88.85765651590933
S21	88.85765651590933	55.7692678482653
S12	55.7692678482653	88.85765651590933
S21	88.85765651590933	55.7692678482653
S12	55.7692678482653	88.85765651590933
S21	88.85765651590933	55.7692678482653
S12	55.7692678482653	88.85765651590933
S20	88.85765651590933	30.59471999448433
S32	134.4997361400274	87.1208411989437
S23	87.1208411989437	134.4997361400274
S32	134.4997361400274	87.1208411989437
S21	87.1208411989437	59.28071819492623
S12	59.28071819492623	87.1208411989437
S21	87.1208411989437	59.28071819492623
S12	59.28071819492623	87.1208411989437
S21	87.1208411989437	59.28071819492623
S12	59.28071819492623	87.1208411989437
S21	87.1208411989437	59.28071819492623
S12	59.28071819492623	87.1208411989437
S21	87.1208411989437	59.28071819492623
S12	59.28071819492623	87.1208411989437
S21	87.1208411989437	59.28071819492623
S12	59.28071819492623	87.1208411989437
S21	87.1208411989437	59.28071819492623
S12	59.28071819492623	87.1208411989437
S21	87.1208411989437	59.28071819492623
S12	59.28071819492623	87.1208411989437
S21	87.1208411989437	59.28071819492623
S12	59.28071819492623	87.1208411989437
S21	87.1208411989437	59.28071819492623
S12	59.28071819492623	87.1208411989437
S21	87.1208411989437	59.28071819492623
S12	59.28071819492623	87.1208411989437
S21	87.1208411989437	59.28071819492623
S12	59.28071819492623	87.1208411989437
S21	87.1208411989437	59.28071819492623
S12	59.28071819492623	87.1208411989437
S21	87.1208411989437	59.28071819492623
S12	59.28071819492623	87.1208411989437
S21	87.1208411989437	59.28071819492623
S10	59.28071819492623	28.13047205776568
S01	28.13047205776568	59.28071819492623
S10	59.28071819492623	28.13047205776568
S01	28.13047205776568	59.28071819492623
S10	59.28071819492623	28.13047205776568
S02	28.13047205776568	87.1208411989437
S10	42.703457710495925	28.899182730329866
S01	28.899182730329866	42.703457710495925
S10	42.703457710495925	28.899182730329866
S01	28.899182730329866	42.703457710495925
S10	42.703457710495925	28.899182730329866
S01	28.899182730329866	42.703457710495925
S10	42.703457710495925	28.899182730329866
S01	28.899182730329866	42.703457710495925
S10	42.703457710495925	28.899182730329866
S01	28.899182730329866	42.703457710495925
S10	42.703457710495925	28.899182730329866
S01	28.899182730329866	42.703457710495925
S10	42.703457710495925	28.899182730329866
S01	28.899182730329866	42.703457710495925
S10	42.703457710495925	28.899182730329866
S12	65.1006304489072	96.27018811885117
S21	96.27018811885117	65.1006304489072
S12	65.1006304489072	96.27018811885117
S21	96.27018811885117	65.1006304489072
S12	65.1006304489072	96.27018811885117
S21	96.27018811885117	65.1006304489072
S12	65.1006304489072	96.27018811885117
S21	96.27018811885117	65.1006304489072
S12	65.1006304489072	96.27018811885117
S21	96.27018811885117	65.1006304489072
S12	65.1006304489072	96.27018811885117
S21	96.27018811885117	65.1006304489072
S12	65.1006304489072	96.27018811885117
S21	96.27018811885117	65.1006304489072
S12	65.1006304489072	96.27018811885117
S23	96.27018811885117	137.24098597514788
S32	137.24098597514788	96.27018811885117
S21	96.27018811885117	65.1006304489072
S12	65.1006304489072	96.27018811885117
S21	96.27018811885117	65.1006304489072
S10	65.1006304489072	26.737895942308207
S12	66.2517542973594	96.61696831952976
S21	96.61696831952976	66.2517542973594
S12	66.2517542973594	96.61696831952976
S21	96.61696831952976	66.2517542973594
S12	66.2517542973594	96.61696831952976
S23	96.61696831952976	142.60139357222155
S32	142.60139357222155	96.61696831952976
S23	96.61696831952976	142.60139357222155
S32	142.60139357222155	96.61696831952976
S21	96.61696831952976	66.2517542973594
S12	66.2517542973594	96.61696831952976
S21	96.61696831952976	66.2517542973594
S12	66.2517542973594	96.61696831952976
S21	96.61696831952976	66.2517542973594
S12	66.2517542973594	96.61696831952976
S21	96.61696831952976	66.2517542973594
S12	66.2517542973594	96.61696831952976
S21	96.61696831952976	66.2517542973594
S12	66.2517542973594	96.61696831952976
S21	96.61696831952976	66.2517542973594
S12	66.2517542973594	96.61696831952976
S21	96.61696831952976	66.2517542973594
S10	66.2517542973594	23.94756272599388
S21	89.08043131142466	46.66894724697712
S10	46.66894724697712	28.249788250274506
S01	28.249788250274506	46.66894724697712
S10	46.66894724697712	28.249788250274506
S01	28.249788250274506	46.66894724697712
S10	46.66894724697712	28.249788250274506
S01	28.249788250274506	46.66894724697712
S10	46.66894724697712	28.249788250274506
S01	28.249788250274506	46.66894724697712
S10	46.66894724697712	28.249788250274506
S01	28.249788250274506	46.66894724697712
S10	46.66894724697712	28.249788250274506
S01	28.249788250274506	46.66894724697712
S10	46.66894724697712	28.249788250274506
S01	28.249788250274506	46.66894724697712
S10	46.66894724697712	28.249788250274506
S01	28.249788250274506	46.66894724697712
S10	46.66894724697712	28.249788250274506
S01	28.249788250274506	46.66894724697712
S12	65.5738906403557	83.29028774259879
S21	83.29028774259879	65.5738906403557
S12	65.5738906403557	83.29028774259879
S21	83.29028774259879	65.5738906403557
S12	65.5738906403557	83.29028774259879
S21	83.29028774259879	65.5738906403557
S12	65.5738906403557	83.29028774259879
S21	83.29028774259879	65.5738906403557
S12	65.5738906403557	83.29028774259879
S21	83.29028774259879	65.5738906403557
S12	65.5738906403557	83.29028774259879
S21	83.29028774259879	65.5738906403557
S12	65.5738906403557	83.29028774259879
S21	83.29028774259879	65.5738906403557
S12	65.5738906403557	83.29028774259879
S21	83.29028774259879	65.5738906403557
S12	65.5738906403557	83.29028774259879
S21	83.29028774259879	65.5738906403557
S12	65.5738906403557	83.29028774259879
S21	83.29028774259879	65.5738906403557
S12	65.5738906403557	83.29028774259879
S21	83.29028774259879	65.5738906403557
S12	65.5738906403557	83.29028774259879
S21	83.29028774259879	65.5738906403557
S12	65.5738906403557	83.29028774259879
S21	83.29028774259879	65.5738906403557
S12	65.5738906403557	83.29028774259879
S21	83.29028774259879	65.5738906403557
S12	65.5738906403557	83.29028774259879
S21	83.29028774259879	65.5738906403557
S12	65.5738906403557	83.29028774259879
S21	83.29028774259879	65.5738906403557
S12	65.5738906403557	83.29028774259879
S21	83.29028774259879	65.5738906403557
S12	65.5738906403557	83.29028774259879
S21	83.29028774259879	65.5738906403557
S12	65.5738906403557	83.29028774259879
S21	83.29028774259879	65.5738906403557
S10	65.5738906403557	28.53122464275685
S01	28.53122464275685	65.5738906403557
S10	65.5738906403557	28.53122464275685
S01	28.53122464275685	65.5738906403557
S12	65.5738906403557	83.29028774259879
S20	83.29028774259879	28.53122464275685
S01	28.53122464275685	65.5738906403557
S12	65.5738906403557	83.29028774259879
S12	67.38803648457701	84.33608085711923
S21	84.33608085711923	67.38803648457701
S12	67.38803648457701	84.33608085711923
S21	84.33608085711923	67.38803648457701
S12	67.38803648457701	84.33608085711923
S21	84.33608085711923	67.38803648457701
S12	67.38803648457701	84.33608085711923
S21	84.33608085711923	67.38803648457701
S12	67.38803648457701	84.33608085711923
S21	84.33608085711923	67.38803648457701
S12	67.38803648457701	84.33608085711923
S21	84.33608085711923	67.38803648457701
S12	67.38803648457701	84.33608085711923
S21	84.33608085711923	67.38803648457701
S12	67.38803648457701	84.33608085711923
S21	84.33608085711923	67.38803648457701
S12	67.38803648457701	84.33608085711923
S21	84.33608085711923	67.38803648457701
S12	67.38803648457701	84.33608085711923
S21	84.33608085711923	67.38803648457701
S12	67.38803648457701	84.33608085711923
S21	84.33608085711923	67.38803648457701
S12	67.38803648457701	84.33608085711923
S21	84.33608085711923	67.38803648457701
S12	67.38803648457701	84.33608085711923
S21	84.33608085711923	67.38803648457701
S12	67.38803648457701	84.33608085711923
S21	84.33608085711923	67.38803648457701
S12	67.38803648457701	84.33608085711923
S21	84.33608085711923	67.38803648457701
S12	67.38803648457701	84.33608085711923
S21	84.33608085711923	67.38803648457701
S12	67.38803648457701	84.33608085711923
S21	84.33608085711923	67.38803648457701
S12	67.38803648457701	84.33608085711923
S21	84.33608085711923	67.38803648457701
S12	67.38803648457701	84.33608085711923
S21	84.33608085711923	67.38803648457701
S12	67.38803648457701	84.33608085711923
S21	84.33608085711923	67.38803648457701
S12	67.38803648457701	84.33608085711923
S21	84.33608085711923	67.38803648457701
S12	67.38803648457701	84.33608085711923
S21	84.33608085711923	67.38803648457701
S12	67.38803648457701	84.33608085711923
S21	84.33608085711923	67.38803648457701
S10	67.38803648457701	31.187102835279774
S21	97.78066191252476	54.875361615356695
S12	54.875361615356695	97.78066191252476
S21	97.78066191252476	54.875361615356695
S12	54.875361615356695	97.78066191252476
S21	97.78066191252476	54.875361615356695
S12	54.875361615356695	97.78066191252476
S21	97.78066191252476	54.875361615356695
S12	54.875361615356695	97.78066191252476
S21	97.78066191252476	54.875361615356695
S12	54.875361615356695	97.78066191252476
S21	97.78066191252476	54.875361615356695
S12	54.875361615356695	97.78066191252476
S21	97.78066191252476	54.875361615356695
S12	54.875361615356695	97.78066191252476
S23	97.78066191252476	137.77950203788993
S32	137.77950203788993	97.78066191252476
S21	97.78066191252476	54.875361615356695
S12	54.875361615356695	97.78066191252476
S21	97.78066191252476	54.875361615356695
S12	54.875361615356695	97.78066191252476
S21	97.78066191252476	54.875361615356695
S12	54.875361615356695	97.78066191252476
S21	97.78066191252476	54.875361615356695
S12	54.875361615356695	97.78066191252476
S21	97.78066191252476	54.875361615356695
S12	54.875361615356695	97.78066191252476
S21	97.78066191252476	54.875361615356695
S10	54.875361615356695	26.419068119839874
S01	26.419068119839874	54.875361615356695
S10	54.875361615356695	26.419068119839874
S01	26.419068119839874	54.875361615356695
S10	54.875361615356695	26.419068119839874
S01	26.419068119839874	54.875361615356695
S10	54.875361615356695	26.419068119839874
S01	26.419068119839874	54.875361615356695
S21	88.60197086247344	47.767323911640574
S10	47.767323911640574	29.729116644604265
S01	29.729116644604265	47.767323911640574
S10	47.767323911640574	29.729116644604265
S01	29.729116644604265	47.767323911640574
S12	47.02376356523919	91.98658289642698
S21	91.98658289642698	47.02376356523919
S12	47.02376356523919	91.98658289642698
S21	91.98658289642698	47.02376356523919
S12	47.02376356523919	91.98658289642698
S21	91.98658289642698	47.02376356523919
S12	47.02376356523919	91.98658289642698
S21	91.98658289642698	47.02376356523919
S12	47.02376356523919	91.98658289642698
S21	91.98658289642698	47.02376356523919
S12	47.02376356523919	91.98658289642698
S21	91.98658289642698	47.02376356523919
S10	47.02376356523919	29.639507235262432
S01	29.639507235262432	47.02376356523919
S10	47.02376356523919	29.639507235262432
S01	29.639507235262432	47.02376356523919
S12	47.02376356523919	91.98658289642698
S12	54.2400938938028	96.42866419128154
S21	96.42866419128154	54.2400938938028
S10	54.2400938938028	29.563297151833435
S12	66.47017332627433	84.05201218114973
S21	84.05201218114973	66.47017332627433
S12	66.47017332627433	84.05201218114973
S21	84.05201218114973	66.47017332627433
S12	66.47017332627433	84.05201218114973
S21	84.05201218114973	66.47017332627433
S12	66.47017332627433	84.05201218114973
S21	84.05201218114973	66.47017332627433
S12	66.47017332627433	84.05201218114973
S21	84.05201218114973	66.47017332627433
[truncated: 46,507 more rows]
