# Supplementary material for: Enhanced hexamerization of insulin via assembly pathway rerouting revealed by single particle studies
Source: Commun Biol. 2023 Feb 15;6:178. doi: 10.1038/s42003-022-04386-6 (PMC9932072; doi:10.1038/s42003-022-04386-6)
Supplement: Supplementary file 8 — Supplementary Data 5 [file 42003_2022_4386_MOESM8_ESM.xlsx]

## Sheet: Sheet1
S12				S24
X	Bins	Exp Fit		X	Bins	Exp Fit
0	8.86638e-05	0.0105353		0	0	0.00884593
2.00669	0.00218704	0.0103149		2.00669	0	0.00869029
4.01338	0.003517	0.0100991		4.01338	0.0408163	0.00853739
6.02007	0.00667934	0.00988784		6.02007	0	0.00838718
8.02676	0.00647246	0.00968099		8.02676	0.0204082	0.00823962
10.0334	0.00954614	0.00947848		10.0334	0.0204082	0.00809464
12.0401	0.0187967	0.0092802		12.0401	0.0204082	0.00795222
14.0468	0.0124129	0.00908606		14.0468	0.0204082	0.00781231
16.0535	0.0126198	0.00889599		16.0535	0	0.00767486
18.0602	0.0192401	0.00870989		18.0602	0	0.00753982
20.0669	0.011881	0.00852769		20.0669	0	0.00740716
22.0736	0.0109648	0.0083493		22.0736	0	0.00727684
24.0803	0.0161368	0.00817464		24.0803	0.0408163	0.00714881
26.087	0.00969391	0.00800363		26.087	0	0.00702303
28.0936	0.00998946	0.0078362		28.0936	0	0.00689946
30.1003	0.0138907	0.00767228		30.1003	0.0408163	0.00677807
32.107	0.00806841	0.00751178		32.107	0	0.00665881
34.1137	0.00738865	0.00735464		34.1137	0	0.00654166
36.1204	0.0106988	0.00720079		36.1204	0	0.00642656
38.1271	0.00753643	0.00705015		38.1271	0.0204082	0.00631349
40.1338	0.00629513	0.00690267		40.1338	0	0.0062024
42.1405	0.00954614	0.00675827		42.1405	0	0.00609328
44.1472	0.0057927	0.0066169		44.1472	0	0.00598607
46.1538	0.00558582	0.00647848		46.1538	0	0.00588075
48.1605	0.00815707	0.00634295		48.1605	0.0204082	0.00577728
50.1672	0.00461052	0.00621026		50.1672	0	0.00567563
52.1739	0.00715222	0.00608035		52.1739	0	0.00557577
54.1806	0.00472874	0.00595316		54.1806	0	0.00547767
56.1873	0.00458096	0.00582862		56.1873	0	0.00538129
58.194	0.00354655	0.00570669		58.194	0.0204082	0.00528661
60.2007	0.00632469	0.00558731		60.2007	0.0204082	0.0051936
62.2074	0.00425586	0.00547043		62.2074	0	0.00510222
64.214	0.00366477	0.00535599		64.214	0	0.00501245
66.2207	0.00517206	0.00524395		66.2207	0	0.00492426
68.2274	0.00363522	0.00513425		68.2274	0	0.00483762
70.2341	0.0031919	0.00502685		70.2341	0	0.0047525
72.2408	0.00493562	0.00492169		72.2408	0	0.00466889
74.2475	0.00298502	0.00481873		74.2475	0	0.00458674
76.2542	0.00280769	0.00471793		76.2542	0	0.00450604
78.2609	0.0041672	0.00461924		78.2609	0	0.00442676
80.2676	0.00271902	0.00452261		80.2676	0	0.00434887
82.2742	0.00236437	0.004428		82.2742	0	0.00427236
84.2809	0.00366477	0.00433537		84.2809	0	0.00419719
86.2876	0.00227571	0.00424467		86.2876	0	0.00412334
88.2943	0.00245303	0.00415588		88.2943	0	0.00405079
90.301	0.00336923	0.00406894		90.301	0	0.00397952
92.3077	0.00168461	0.00398382		92.3077	0	0.0039095
94.3144	0.0018915	0.00390049		94.3144	0	0.00384072
96.3211	0.00277813	0.00381889		96.3211	0	0.00377314
98.3278	0.00171417	0.003739		98.3278	0	0.00370676
100.334	0.00265992	0.00366079		100.334	0	0.00364154
102.341	0.00171417	0.00358421		102.341	0	0.00357747
104.348	0.00177328	0.00350923		104.348	0	0.00351452
106.355	0.00265992	0.00343582		106.355	0	0.00345269
108.361	0.00215749	0.00336394		108.361	0	0.00339194
110.368	0.00174372	0.00329357		110.368	0	0.00333226
112.375	0.00177328	0.00322467		112.375	0	0.00327363
114.381	0.00218704	0.00315722		114.381	0.0204082	0.00321603
116.388	0.00138907	0.00309117		116.388	0	0.00315945
118.395	0.00132996	0.00302651		118.395	0	0.00310386
120.401	0.00233481	0.0029632		120.401	0	0.00304925
122.408	0.00118218	0.00290121		122.408	0	0.0029956
124.415	0.00168461	0.00284052		124.415	0	0.00294289
126.421	0.00156639	0.0027811		126.421	0	0.00289112
128.428	0.00106397	0.00272292		128.428	0	0.00284025
130.435	0.000975302	0.00266596		130.435	0	0.00279028
132.441	0.00177328	0.00261019		132.441	0.0204082	0.00274118
134.448	0.00124129	0.00255558		134.448	0	0.00269295
136.455	0.00115263	0.00250212		136.455	0	0.00264557
138.462	0.00127085	0.00244978		138.462	0	0.00259902
140.468	0.00124129	0.00239853		140.468	0	0.0025533
142.475	0.000945748	0.00234836		142.475	0	0.00250837
144.482	0.00150729	0.00229923		144.482	0	0.00246424
146.488	0.000945748	0.00225114		146.488	0	0.00242088
148.495	0.000620647	0.00220404		148.495	0	0.00237829
150.502	0.00132996	0.00215794		150.502	0	0.00233644
152.508	0.000975302	0.0021128		152.508	0	0.00229534
154.515	0.000975302	0.0020686		154.515	0	0.00225495
156.522	0.00153684	0.00202532		156.522	0	0.00221528
158.528	0.00076842	0.00198296		158.528	0	0.0021763
160.535	0.000945748	0.00194147		160.535	0	0.00213801
162.542	0.00115263	0.00190086		162.542	0	0.00210039
164.548	0.000679756	0.0018611		164.548	0	0.00206344
166.555	0.000709311	0.00182216		166.555	0	0.00202713
168.562	0.00112308	0.00178405		168.562	0.0204082	0.00199147
170.569	0.000620647	0.00174673		170.569	0	0.00195643
172.575	0.000620647	0.00171019		172.575	0	0.001922
174.582	0.00103441	0.00167441		174.582	0	0.00188819
176.589	0.000620647	0.00163938		176.589	0	0.00185497
178.595	0.000443319	0.00160509		178.595	0	0.00182233
180.602	0.00100486	0.00157151		180.602	0	0.00179027
182.609	0.000561538	0.00153864		182.609	0	0.00175877
184.615	0.000650201	0.00150645		184.615	0	0.00172782
186.622	0.000975302	0.00147494		186.622	0	0.00169742
188.629	0.000827529	0.00144408		188.629	0	0.00166756
190.635	0.000561538	0.00141387		190.635	0	0.00163822
192.642	0.000679756	0.0013843		192.642	0.0204082	0.00160939
194.649	0.00076842	0.00135534		194.649	0	0.00158108
196.656	0.000679756	0.00132699		196.656	0	0.00155326
198.662	0.000650201	0.00129923		198.662	0	0.00152593
200.669	0.000738865	0.00127205		200.669	0	0.00149908
202.676	0.000945748	0.00124544		202.676	0	0.00147271
204.682	0.000531983	0.00121938		204.682	0	0.0014468
206.689	0.000413765	0.00119388		206.689	0	0.00142134
208.696	0.000797975	0.0011689		208.696	0	0.00139633
210.702	0.000650201	0.00114445		210.702	0	0.00137177
212.709	0.000620647	0.00112051		212.709	0	0.00134763
214.716	0.000620647	0.00109707		214.716	0	0.00132392
216.722	0.000531983	0.00107412		216.722	0	0.00130063
218.729	0.000354655	0.00105165		218.729	0	0.00127774
220.736	0.000561538	0.00102965		220.736	0	0.00125526
222.742	0.000679756	0.00100811		222.742	0	0.00123318
224.749	0.00038421	0.000987021		224.749	0	0.00121148
226.756	0.000472874	0.000966373		226.756	0	0.00119016
228.763	0.000679756	0.000946157		228.763	0	0.00116922
230.769	0.000325101	0.000926365		230.769	0	0.00114865
232.776	0.000472874	0.000906986		232.776	0	0.00112844
234.783	0.000472874	0.000888012		234.783	0	0.00110859
236.789	0.000413765	0.000869436		236.789	0	0.00108908
238.796	0.000325101	0.000851248		238.796	0	0.00106992
240.803	0.000709311	0.000833441		240.803	0	0.0010511
242.809	0.000531983	0.000816006		242.809	0	0.0010326
244.816	0.000502428	0.000798936		244.816	0	0.00101443
246.823	0.000679756	0.000782223		246.823	0	0.000996586
248.829	0.000236437	0.00076586		248.829	0	0.000979052
250.836	0.000177328	0.000749838		250.836	0	0.000961826
252.843	0.000738865	0.000734152		252.843	0	0.000944903
254.849	0.000236437	0.000718795		254.849	0.0204082	0.000928278
256.856	0.000354655	0.000703758		256.856	0	0.000911946
258.863	0.000650201	0.000689036		258.863	0	0.000895901
260.87	0.000443319	0.000674622		260.87	0	0.000880138
262.876	0.000265992	0.00066051		262.876	0	0.000864652
264.883	0.000472874	0.000646692		264.883	0	0.000849439
266.89	0.000265992	0.000633164		266.89	0	0.000834494
268.896	0.000413765	0.000619919		268.896	0	0.000819811
270.903	0.00038421	0.000606951		270.903	0	0.000805387
272.91	0.000443319	0.000594254		272.91	0	0.000791217
274.916	0.000206882	0.000581823		274.916	0	0.000777296
276.923	0.000354655	0.000569651		276.923	0	0.00076362
278.93	0.000325101	0.000557735		278.93	0	0.000750184
280.936	0.000325101	0.000546067		280.936	0	0.000736985
282.943	0.000413765	0.000534644		282.943	0	0.000724019
284.95	0.000443319	0.00052346		284.95	0	0.00071128
286.957	0.000354655	0.00051251		286.957	0	0.000698765
288.963	0.000325101	0.000501788		288.963	0	0.000686471
290.97	0.000206882	0.000491291		290.97	0	0.000674393
292.977	0.000206882	0.000481014		292.977	0	0.000662527
294.983	0.000295546	0.000470952		294.983	0	0.000650871
296.99	0.000325101	0.0004611		296.99	0	0.000639419
298.997	0.000177328	0.000451454		298.997	0	0.000628169
301.003	0.000413765	0.00044201		301.003	0	0.000617116
303.01	0.00038421	0.000432764		303.01	0	0.000606259
305.017	0.000206882	0.000423711		305.017	0	0.000595592
307.023	0.000531983	0.000414847		307.023	0	0.000585113
309.03	0.000295546	0.000406169		309.03	0	0.000574818
311.037	0.000206882	0.000397672		311.037	0	0.000564704
313.043	0.000561538	0.000389353		313.043	0	0.000554769
315.05	0.000413765	0.000381208		315.05	0	0.000545008
317.057	0.000236437	0.000373234		317.057	0	0.000535419
319.064	0.000413765	0.000365426		319.064	0	0.000525998
321.07	0.000118218	0.000357781		321.07	0.0204082	0.000516744
323.077	0.000265992	0.000350297		323.077	0	0.000507652
325.084	0.000177328	0.000342969		325.084	0	0.00049872
327.09	0.000265992	0.000335795		327.09	0	0.000489946
329.097	0.000295546	0.00032877		329.097	0	0.000481325
331.104	0.000413765	0.000321892		331.104	0	0.000472857
333.11	0.000118218	0.000315159		333.11	0	0.000464537
335.117	0.000177328	0.000308566		335.117	0	0.000456364
337.124	0.000236437	0.000302111		337.124	0	0.000448334
339.13	0.000206882	0.000295791		339.13	0	0.000440446
341.137	0.000177328	0.000289603		341.137	0	0.000432697
343.144	0.000325101	0.000283545		343.144	0	0.000425084
345.151	0.000236437	0.000277614		345.151	0	0.000417605
347.157	0.000236437	0.000271806		347.157	0	0.000410257
349.164	0.000295546	0.00026612		349.164	0	0.000403039
351.171	0.000295546	0.000260553		351.171	0	0.000395948
353.177	0.000206882	0.000255103		353.177	0	0.000388981
355.184	0.000413765	0.000249766		355.184	0	0.000382137
357.191	0.000354655	0.000244541		357.191	0	0.000375414
359.197	0.000118218	0.000239426		359.197	0	0.000368809
361.204	0.000206882	0.000234417		361.204	0	0.00036232
363.211	0.000147773	0.000229513		363.211	0	0.000355945
365.217	0.000177328	0.000224712		365.217	0	0.000349682
367.224	0.000177328	0.000220011		367.224	0	0.00034353
369.231	8.86638e-05	0.000215409		369.231	0	0.000337485
371.237	0.000118218	0.000210903		371.237	0	0.000331548
373.244	0.000206882	0.000206491		373.244	0	0.000325714
375.251	0.000177328	0.000202171		375.251	0	0.000319983
377.258	0.000147773	0.000197942		377.258	0	0.000314354
379.264	0.000354655	0.000193801		379.264	0	0.000308823
381.271	0.000206882	0.000189747		381.271	0	0.000303389
383.278	0.000206882	0.000185778		383.278	0	0.000298051
385.284	0.000177328	0.000181891		385.284	0	0.000292807
387.291	0.000147773	0.000178086		387.291	0	0.000287655
389.298	0.000236437	0.000174361		389.298	0	0.000282594
391.304	0.000177328	0.000170714		391.304	0	0.000277622
393.311	0.000206882	0.000167142		393.311	0	0.000272738
395.318	0.000325101	0.000163646		395.318	0	0.000267939
397.324	0.000147773	0.000160223		397.324	0	0.000263225
399.331	0.00038421	0.000156871		399.331	0	0.000258593
401.338	0.000265992	0.000153589		401.338	0	0.000254044
403.344	0.000206882	0.000150376		403.344	0	0.000249574
405.351	0.000118218	0.000147231		405.351	0	0.000245183
407.358	0.000206882	0.000144151		407.358	0	0.000240869
409.365	8.86638e-05	0.000141135		409.365	0	0.000236631
411.371	0.000236437	0.000138183		411.371	0	0.000232468
413.378	0.000325101	0.000135292		413.378	0	0.000228377
415.385	0.000177328	0.000132462		415.385	0	0.000224359
417.391	0.00038421	0.000129691		417.391	0	0.000220412
419.398	0.000147773	0.000126978		419.398	0	0.000216534
421.405	5.91092e-05	0.000124322		421.405	0	0.000212724
423.411	5.91092e-05	0.000121721		423.411	0	0.000208981
425.418	0.000295546	0.000119175		425.418	0	0.000205304
427.425	0.000206882	0.000116682		427.425	0	0.000201692
429.431	0.000147773	0.000114241		429.431	0	0.000198143
431.438	0.000295546	0.000111851		431.438	0	0.000194657
433.445	0.000177328	0.000109511		433.445	0	0.000191232
435.452	0.000325101	0.00010722		435.452	0	0.000187868
437.458	0.000472874	0.000104977		437.458	0	0.000184562
439.465	0.000206882	0.000102781		439.465	0	0.000181315
441.472	0.000118218	0.000100631		441.472	0	0.000178125
443.478	0.000118218	9.8526e-05		443.478	0	0.000174991
445.485	0.000236437	9.6465e-05		445.485	0	0.000171912
447.492	8.86638e-05	9.4447e-05		447.492	0	0.000168887
449.498	0.000118218	9.24712e-05		449.498	0	0.000165916
451.505	0.00038421	9.05368e-05		451.505	0	0.000162997
453.512	8.86638e-05	8.86429e-05		453.512	0	0.000160129
455.518	0.000177328	8.67886e-05		455.518	0	0.000157311
457.525	0.000118218	8.4973e-05		457.525	0	0.000154544
459.532	8.86638e-05	8.31955e-05		459.532	0	0.000151825
461.538	0.000206882	8.14551e-05		461.538	0	0.000149153
463.545	0.000295546	7.97511e-05		463.545	0	0.000146529
465.552	0.000147773	7.80828e-05		465.552	0	0.000143951
467.559	0.000118218	7.64494e-05		467.559	0	0.000141418
469.565	0.000236437	7.48501e-05		469.565	0	0.00013893
471.572	0.000147773	7.32843e-05		471.572	0.0204082	0.000136486
473.579	0.000206882	7.17513e-05		473.579	0	0.000134084
475.585	0.000118218	7.02503e-05		475.585	0	0.000131725
477.592	0.000118218	6.87807e-05		477.592	0	0.000129408
479.599	5.91092e-05	6.73419e-05		479.599	0	0.000127131
481.605	0.000236437	6.59332e-05		481.605	0	0.000124894
483.612	0.000147773	6.45539e-05		483.612	0	0.000122696
485.619	8.86638e-05	6.32035e-05		485.619	0	0.000120538
487.625	0.000177328	6.18813e-05		487.625	0	0.000118417
489.632	0.000147773	6.05868e-05		489.632	0	0.000116333
491.639	0.000147773	5.93194e-05		491.639	0	0.000114287
493.645	0.000147773	5.80785e-05		493.645	0	0.000112276
495.652	8.86638e-05	5.68636e-05		495.652	0	0.0001103
497.659	2.95546e-05	5.5674e-05		497.659	0	0.00010836
499.666	8.86638e-05	5.45094e-05		499.666	0	0.000106453
501.672	5.91092e-05	5.33691e-05		501.672	0	0.00010458
503.679	0.000147773	5.22526e-05		503.679	0	0.00010274
505.686	0.000118218	5.11596e-05		505.686	0	0.000100932
507.692	5.91092e-05	5.00894e-05		507.692	0	9.91566e-05
509.699	0.000147773	4.90415e-05		509.699	0	9.7412e-05
511.706	0.000206882	4.80156e-05		511.706	0	9.56981e-05
513.712	0.000206882	4.70112e-05		513.712	0	9.40144e-05
515.719	0	4.60277e-05		515.719	0	9.23603e-05
517.726	0	4.50649e-05		517.726	0	9.07352e-05
519.732	0	4.41222e-05		519.732	0	8.91388e-05
521.739	0	4.31992e-05		521.739	0	8.75705e-05
523.746	0	4.22955e-05		523.746	0	8.60297e-05
525.753	0	4.14107e-05		525.753	0	8.45161e-05
527.759	0	4.05444e-05		527.759	0	8.3029e-05
529.766	0	3.96963e-05		529.766	0	8.15682e-05
531.773	0	3.88659e-05		531.773	0	8.01331e-05
533.779	0	3.80528e-05		533.779	0	7.87232e-05
535.786	0	3.72568e-05		535.786	0	7.73381e-05
537.793	0	3.64774e-05		537.793	0	7.59774e-05
539.799	0	3.57143e-05		539.799	0	7.46406e-05
541.806	0	3.49672e-05		541.806	0	7.33273e-05
543.813	0	3.42357e-05		543.813	0	7.20372e-05
545.819	0	3.35196e-05		545.819	0	7.07697e-05
547.826	0	3.28184e-05		547.826	0	6.95246e-05
549.833	0	3.21318e-05		549.833	0	6.83013e-05
551.839	0	3.14597e-05		551.839	0	6.70996e-05
553.846	0	3.08016e-05		553.846	0	6.5919e-05
555.853	0	3.01572e-05		555.853	0	6.47592e-05
557.86	0	2.95264e-05		557.86	0	6.36198e-05
559.866	0	2.89087e-05		559.866	0	6.25005e-05
561.873	0	2.83039e-05		561.873	0	6.14008e-05
563.88	0	2.77119e-05		563.88	0	6.03205e-05
565.886	0	2.71321e-05		565.886	0	5.92592e-05
567.893	0	2.65646e-05		567.893	0	5.82166e-05
569.9	0	2.60089e-05		569.9	0	5.71923e-05
571.906	0	2.54648e-05		571.906	0	5.6186e-05
573.913	0	2.49321e-05		573.913	0	5.51974e-05
575.92	0	2.44105e-05		575.92	0	5.42263e-05
577.926	0	2.38999e-05		577.926	0	5.32722e-05
579.933	0	2.33999e-05		579.933	0	5.23349e-05
581.94	0	2.29104e-05		581.94	0	5.14141e-05
583.946	0	2.24311e-05		583.946	0	5.05095e-05
585.953	0	2.19619e-05		585.953	0	4.96208e-05
587.96	0	2.15025e-05		587.96	0	4.87478e-05
589.967	0	2.10527e-05		589.967	0	4.78901e-05
591.973	0	2.06123e-05		591.973	0	4.70475e-05
593.98	0	2.01811e-05		593.98	0	4.62197e-05
595.987	0	1.97589e-05		595.987	0	4.54065e-05
597.993	0	1.93456e-05		597.993	0	4.46076e-05
600	0	1.89409e-05		600	0	4.38228e-05
