# Supplementary material for: Enhanced hexamerization of insulin via assembly pathway rerouting revealed by single particle studies
Source: Commun Biol. 2023 Feb 15;6:178. doi: 10.1038/s42003-022-04386-6 (PMC9932072; doi:10.1038/s42003-022-04386-6)
Supplement: Supplementary file 9 — Supplementary Data 6 [file 42003_2022_4386_MOESM9_ESM.csv]

HI	Zinc	phenol	Zinc+phenol
7254715.39345867	7117704.32468837	7400401.1498157	7673756.49151263
5715039.61184913	6728477.63904782	7194013.43513038	8915860.9099628
298699290.84552	1039143754.69744	240371156.639417	397676656.878372
			4268374173.295
8113606.28482038	9732151.93001185	8577392.54777428	10582649.435066
11424481.1163268	16189313.2291607	12143656.4464643	14974985.2491856
	2103789223.72018		1753947192.82343
12744368.0981237	21250247.6061282	15476807.132505	18788519.9087345
