# Supplementary material for: Enhanced hexamerization of insulin via assembly pathway rerouting revealed by single particle studies
Source: Commun Biol. 2023 Feb 15;6:178. doi: 10.1038/s42003-022-04386-6 (PMC9932072; doi:10.1038/s42003-022-04386-6)
Supplement: Supplementary file 10 — Supplementary Data 7 [file 42003_2022_4386_MOESM10_ESM.csv]

HI	Zinc	phenol	Zinc+phenol
56.59239881551882	51.74204755489006	53.64975821048233	33.76575555380085
35.50278245374581	38.59681127463248	32.48746115760095	30.877974690279874
5.785872170117576	6.930328020200288	10.189842973140083	19.447814556603458
1.4596177493973421	1.6640793547711992	2.5491281739122114	9.169041163121102
0.4182806100196351	0.8391805681185012	0.7438498743762203	4.236355914397235
0.24104820120082038	0.22755322738748068	0.3799596104882055	2.5030581217974737
