# Supplementary material for: Enhanced hexamerization of insulin via assembly pathway rerouting revealed by single particle studies
Source: Commun Biol. 2023 Feb 15;6:178. doi: 10.1038/s42003-022-04386-6 (PMC9932072; doi:10.1038/s42003-022-04386-6)
Supplement: Supplementary file 11 — Supplementary Data 8 [file 42003_2022_4386_MOESM11_ESM.xlsx]

## Sheet: Sheet1
k24/k23	k26/k23	K56	K26
52.2655	0	9.58392e+07	0
154.44	0	1.94664e+08	0
33.4127	0	1.49052e+08	0
44.6033	478.739	1.5954e+08	4.82073e+10
