# Supplementary material for: Enhanced hexamerization of insulin via assembly pathway rerouting revealed by single particle studies
Source: Commun Biol. 2023 Feb 15;6:178. doi: 10.1038/s42003-022-04386-6 (PMC9932072; doi:10.1038/s42003-022-04386-6)
Supplement: Supplementary file 12 — Supplementary Data 9 [file 42003_2022_4386_MOESM12_ESM.csv]

S24	S26	S46
0.904782421370099	0.25850926324859974	0.08616975441619991
0.3368623676612127	0.14436958614051973	0.14436958614051973
0.4047322540473225	0.062266500622665005	0.062266500622665005
3.5988677719369186	1.334411645774363	0.5661140315406389
