# Supplementary material for: Enhanced hexamerization of insulin via assembly pathway rerouting revealed by single particle studies
Source: Commun Biol. 2023 Feb 15;6:178. doi: 10.1038/s42003-022-04386-6 (PMC9932072; doi:10.1038/s42003-022-04386-6)
Supplement: Supplementary file 13 — Supplementary Data 10 [file 42003_2022_4386_MOESM13_ESM.csv]

Initial concentration	1 nM HI	10 nM HI	100 nM HI	1 uM HI	10 uM HI	100 uM HI	1 mM HI	10 mM HI	100 mM HI
	Fraction	Fraction	Fraction	Fraction	Fraction	Fraction	Fraction	Fraction	Fraction
S1	0.916550156	0.618411962	0.257744523	0.067700972	0.013351788	0.002308793	0.000362703	4.51968E-05	4.86959E-06
S2	0.06885053	0.126880953	0.078297808	0.027009535	0.006837038	0.001524016	0.00033512	8.7438E-05	2.58891E-05
S3	0.009847088	0.120287998	0.182660243	0.110337681	0.042661529	0.013664582	0.004477966	0.002474793	0.002002016
S4	0.00441998	0.097539288	0.222393114	0.199186281	0.114628501	0.055100055	0.026458129	0.018031157	0.015783137
S5	0.000307825	0.02783258	0.147485082	0.246960798	0.241744667	0.188987242	0.138814087	0.116881401	0.109982754
S6	2.44216E-05	0.009047219	0.11141923	0.348804733	0.580776478	0.738415312	0.829551996	0.862480014	0.872201335
Mean	1.103158054	1.81664123	3.257834114	4.577110598	5.306906654	5.642178871	5.791681766	5.839056169	5.85231702
Initial concentration	1 nM HI + 100µM Zn	10 nM HI + 100µM Zn	100 nM HI + 100µM Zn	1 uM HI + 100µM Zn	10 uM HI + 100µM Zn	100 uM HI + 100µM Zn	1 mM HI + 100µM Zn	10 mM HI + 100µM Zn	100 mM HI + 100µM Zn
	Fraction	Fraction	Fraction	Fraction	Fraction	Fraction	Fraction	Fraction	Fraction
S1	0.920192295	0.640424712	0.27503058	0.07105268	0.013619659	0.002320888	0.000375652	5.34679E-05	5.92895E-06
S2	0.055506076	0.075812494	0.041696218	0.01300553	0.003012168	0.000629259	0.000128558	2.89448E-05	8.26596E-06
S3	0.015008617	0.127575149	0.162659885	0.085645855	0.02974943	0.008802514	0.002496826	0.000937133	0.000695021
S4	0.008555016	0.103286995	0.184971369	0.137868128	0.069129172	0.030192754	0.012798271	0.006602307	0.005424345
S5	0.000635861	0.031775426	0.132017966	0.180685932	0.152970921	0.108919569	0.073442678	0.053566887	0.048724956
S6	0.000102134	0.021125225	0.203623982	0.511741875	0.731518651	0.849135016	0.910758015	0.93881126	0.945141483
Mean	1.114242474	1.873551605	3.468121869	4.879354727	5.539375482	5.790165907	5.89107781	5.930033981	5.938278581
Initial concentration	1 nM HI + 25 µM Phenol	10 nM HI + 25 µM Phenol	100 nM HI + 25 µM Phenol	1 uM HI + 25 µM Phenol	10 uM HI + 25 µM Phenol	100 uM HI + 25 µM Phenol	1 mM HI + 25 µM Phenol	10 mM HI + 25 µM Phenol	100 mM HI + 25 µM Phenol
	Fraction	Fraction	Fraction	Fraction	Fraction	Fraction	Fraction	Fraction	Fraction
S1	0.922230513	0.628937824	0.262646448	0.067744118	0.013020271	0.00220658	0.000348185	4.57754E-05	5.08164E-06
S2	0.065362508	0.131441892	0.082843153	0.028172675	0.006967149	0.001526535	0.000327476	8.06842E-05	2.31739E-05
S3	0.009027122	0.118291357	0.179728402	0.105545264	0.039774083	0.01255779	0.003909843	0.001833647	0.001351108
S4	0.003133398	0.083892182	0.194377223	0.167569051	0.092838263	0.043553893	0.020024055	0.012193148	0.010045295
S5	0.000218947	0.024534047	0.128244896	0.200320526	0.184932217	0.139272128	0.098797242	0.078455008	0.071598262
S6	2.75122E-05	0.012902699	0.152159877	0.430648366	0.662468017	0.800883074	0.8765932	0.907391738	0.91697708
Mean	1.093830294	1.782350832	3.299210598	4.696494292	5.417099055	5.718807673	5.846374291	5.891106141	5.90413972
Initial concentration	1 nM HI + 100 µM Zn + 25µM phenol	10 nM HI + 100 µM Zn + 25µM phenol	100 nM HI + 100 µM Zn + 25µM phenol	1 µM HI + 100 µM Zn + 25µM phenol	10 µM HI + 100 µM Zn + 25µM phenol	100 µM HI + 100 µM Zn + 25µM phenol	1 mM HI + 100 µM Zn + 25µM phenol	10 mM HI + 100 µM Zn + 25µM phenol	100 mM HI + 100 µM Zn + 25µM phenol
	Fraction	Fraction	Fraction	Fraction	Fraction	Fraction	Fraction	Fraction	Fraction
S1	0.933122263	0.70395184	0.364886767	0.120155611	0.028968382	0.005863445	0.001048819	0.000170872	2.63236E-05
S2	0.051121035	0.051748663	0.0220926	0.006179868	0.001416292	0.000309728	6.78383E-05	1.49326E-05	3.28362E-06
S3	0.006849154	0.02817353	0.023397322	0.00965529	0.002790105	0.000720618	0.000186678	5.04867E-05	1.42643E-05
S4	0.002710963	0.016467316	0.020036455	0.014324921	0.007785174	0.003788374	0.00176798	0.000812739	0.000372516
S5	0.00242349	0.067129145	0.146268361	0.142891166	0.095226679	0.056467315	0.033877563	0.021383336	0.014051997
S6	0.003773095	0.132529505	0.423318495	0.706793146	0.863813368	0.932850521	0.963051121	0.977567633	0.985531616
Mean	1.101511668	2.088661777	3.830662527	5.1739956	5.73032558	5.903237949	5.956510993	5.975925633	5.985015426
