# Supplementary material for: Enhanced hexamerization of insulin via assembly pathway rerouting revealed by single particle studies
Source: Commun Biol. 2023 Feb 15;6:178. doi: 10.1038/s42003-022-04386-6 (PMC9932072; doi:10.1038/s42003-022-04386-6)
Supplement: Supplementary file 14 — Supplementary Data 11 [file 42003_2022_4386_MOESM14_ESM.csv]

Initial_conc	HI	HI_Fit	Zn	Zn_Fit	Phenol	Phenol_Fit	Zn+Phenol	Zn+Phenol_Fit
0.001	2e-05	0.011895471345444558	0.0001	0.0166599563638475	3e-05	0.014261305238313792	0.00377	0.041840704332225385
0.01	0.00905	0.040162852446055754	0.02113	0.061822439399372056	0.0129	0.05028729148937167	0.13253	0.14613932601808463
0.1	0.11142	0.12570449436288791	0.20362	0.20224914877367975	0.15216	0.16085138240772967	0.42332	0.3985568858765338
1.0	0.3488	0.3222566115054444	0.51174	0.4836010923104768	0.43065	0.40038483225955884	0.70679	0.7102323035046711
10.0	0.58078	0.583549379832663	0.73152	0.751289535190206	0.66247	0.6731468427451198	0.86381	0.886331858175294
100.0	0.73842	0.7600205400862158	0.84914	0.8753998512591388	0.80088	0.8263219761296013	0.93285	0.9459203025609494
1000.0	0.82955	0.8320787406820911	0.91076	0.9140758783110879	0.87659	0.8808624957974492	0.96305	0.962358424788896
10000.0	0.86248	0.8553007499368058	0.93881	0.9245379866123549	0.90739	0.8969719765225587	0.97757	0.9666262429259178
100000.0	0.8722	0.8621914274592907	0.94514	0.9272562767511748	0.91698	0.9014578969701768	0.98553	0.9677165953805293
